# Supplementary material for: Aminobisphosphonates reactivate the latent reservoir in people living with HIV-1
Source: Front Immunol. 2023 Sep 6;14:1219250. doi: 10.3389/fimmu.2023.1219250 (PMC10516574; doi:10.3389/fimmu.2023.1219250)
Supplement: Supplementary file 2 [file Table_2.xlsx]

## Sheet: PAM
Gene	baseMean	log2FoldChange	lfcSE	stat	pvalue	padj
DDX11L1	309.005	0.411807	0.205291	2.00596	0.0448601	0.155532
WASH7P	9338.14	-0.125778	0.110069	-1.14271	0.253157	0.424666
MIR6859-3	0	NA	NA	NA	NA	NA
RP11-34P13.3	97.1291	0.552904	0.325359	1.69937	0.0892498	0.227974
MIR1302-9	0	NA	NA	NA	NA	NA
FAM138A	0.126688	0.0756667	3.09769	0.0244269	0.980512	NA
OR4G4P	0	NA	NA	NA	NA	NA
OR4G11P	0.0979904	-0.90672	3.11315	-0.291255	0.770856	NA
OR4F5	12.1171	0.842319	0.92731	0.908346	0.363696	0.532817
RP11-34P13.7	1.66047	-0.829388	2.61929	-0.316647	0.751512	NA
RP11-34P13.8	0.595036	-0.359577	3.05218	-0.11781	0.906218	NA
CICP27	8.53937	1.71632	0.93222	1.84111	0.065605	NA
RP11-34P13.15	1176.78	0.0577703	0.175517	0.329143	0.742047	0.834018
RP11-34P13.16	151.264	-0.319525	0.441078	-0.724417	0.46881	0.623758
RP11-34P13.14	0	NA	NA	NA	NA	NA
RP11-34P13.13	12.8029	0.443634	0.738174	0.600989	0.547848	0.690123
RNU6-1100P	0	NA	NA	NA	NA	NA
RP11-34P13.9	0	NA	NA	NA	NA	NA
FO538757.3	10.1496	2.97849	0.871858	3.41626	0.000634871	0.019605
FO538757.2	4201.94	-0.176117	0.115193	-1.52888	0.126294	0.278059
MIR6859-2	0	NA	NA	NA	NA	NA
FO538757.1	0	NA	NA	NA	NA	NA
AP006222.2	94.9305	1.02596	0.282788	3.62801	0.000285609	0.0131926
AP006222.1	42.9019	3.36675	2.8759	1.17067	0.241729	0.413063
RP4-669L17.1	50.5344	4.51931	1.8387	2.45788	0.0139759	0.0884669
RP5-857K21.15	0	NA	NA	NA	NA	NA
RP4-669L17.2	0.883556	1.0951	3.03158	0.361231	0.717927	NA
RP4-669L17.10	2139.07	0.231028	0.135719	1.70225	0.0887087	0.227056
WBP1LP7	0	NA	NA	NA	NA	NA
OR4F29	31.7199	-0.492358	2.6003	-0.189346	0.849821	0.902808
RP4-669L17.4	0.964497	-1.31693	3.06344	-0.429886	0.667279	NA
CICP7	0	NA	NA	NA	NA	NA
RP4-669L17.8	968.622	0.223742	0.141684	1.57916	0.114298	0.263309
U6	0	NA	NA	NA	NA	NA
RP5-857K21.1	0.1518	-1.33457	3.10768	-0.429442	0.667602	NA
RP5-857K21.2	1.71187	-1.13882	2.37626	-0.479249	0.631762	NA
RP5-857K21.3	0	NA	NA	NA	NA	NA
RP5-857K21.4	25.8284	1.21407	0.686393	1.76877	0.0769316	0.209632
RP5-857K21.5	0	NA	NA	NA	NA	NA
MTND1P23	1.18602	-0.0741299	3.07787	-0.0240848	0.980785	NA
MTND2P28	6.11591	0.0929485	0.742395	0.125201	0.900364	NA
AC114498.1	0	NA	NA	NA	NA	NA
RP5-857K21.6	1.9219	1.0633	1.79452	0.592526	0.553498	NA
MIR6723	0	NA	NA	NA	NA	NA
RP5-857K21.7	0.0793645	0.0113215	3.11573	0.00363365	0.997101	NA
MTATP8P1	0	NA	NA	NA	NA	NA
MTATP6P1	15.1089	-0.216222	0.496028	-0.435906	0.662905	0.778103
RP5-857K21.11	0	NA	NA	NA	NA	NA
WBP1LP6	0.400725	0.834929	3.08497	0.270644	0.786665	NA
OR4F16	31.7199	-0.492358	2.6003	-0.189346	0.849821	0.902808
CICP3	11.9345	0.810806	0.763945	1.06134	0.288535	0.460176
RP11-206L10.1	446.384	0.272099	0.161794	1.68176	0.0926155	0.233235
RP11-206L10.3	4.36824	2.06894	1.25081	1.65408	0.098112	NA
RNU6-1199P	0	NA	NA	NA	NA	NA
RP11-206L10.5	0.0658914	-0.9043	3.11289	-0.290502	0.771432	NA
RP11-206L10.4	0	NA	NA	NA	NA	NA
RP11-206L10.2	43.1381	0.47321	0.366367	1.29163	0.196486	0.362275
RP11-206L10.9	92.9566	0.776327	0.415948	1.86641	0.0619847	0.185884
RP11-206L10.8	106.253	-0.50728	0.299759	-1.69229	0.0905899	0.230118
FAM87B	0.497773	0.133038	3.07459	0.0432702	0.965486	NA
LINC01128	41.8625	-0.240124	0.290471	-0.826672	0.408423	0.571884
LINC00115	94.5657	0.460962	0.275503	1.67316	0.0942951	0.235594
FAM41C	4.57631	2.45202	1.96864	1.24554	0.212933	NA
TUBB8P11	45.6075	0.767902	0.62107	1.23642	0.216304	0.385845
RP11-54O7.16	0	NA	NA	NA	NA	NA
RP11-54O7.1	0	NA	NA	NA	NA	NA
RP11-54O7.2	0.0979904	-0.90672	3.11315	-0.291255	0.770856	NA
RP11-54O7.3	0	NA	NA	NA	NA	NA
SAMD11	10.4277	0.510848	0.585113	0.873076	0.382621	0.550001
NOC2L	2501.59	-0.178472	0.106326	-1.67853	0.0932427	0.234065
KLHL17	220.514	-0.318706	0.164485	-1.9376	0.0526723	0.170029
AL645608.1	0	NA	NA	NA	NA	NA
PLEKHN1	23.4257	-0.045001	0.409895	-0.109787	0.912579	0.943908
PERM1	40.5606	0.734525	0.504167	1.45691	0.145141	0.300714
RP11-54O7.17	0	NA	NA	NA	NA	NA
HES4	12.6218	0.94447	0.867782	1.08837	0.276431	0.448056
ISG15	115.309	-0.991842	0.23044	-4.30413	1.67647e-05	0.00391427
RP11-54O7.10	0	NA	NA	NA	NA	NA
RP11-54O7.11	0	NA	NA	NA	NA	NA
AGRN	185.629	-0.155794	0.206004	-0.756269	0.449488	0.607755
RP11-54O7.14	0	NA	NA	NA	NA	NA
RP11-465B22.3	3.61442	1.02546	1.16877	0.877384	0.380278	NA
RP11-54O7.18	0.0598405	-0.00387091	3.11427	-0.00124296	0.999008	NA
RNF223	0.521813	-0.151958	3.08219	-0.0493021	0.960679	NA
C1orf159	145.905	-0.325805	0.24794	-1.31405	0.18883	0.353144
LINC01342	0.455765	0.366609	3.07627	0.119173	0.905138	NA
MIR200B	0	NA	NA	NA	NA	NA
MIR200A	0	NA	NA	NA	NA	NA
MIR429	0	NA	NA	NA	NA	NA
RP11-465B22.8	0	NA	NA	NA	NA	NA
TTLL10-AS1	119.34	1.22742	0.55596	2.20775	0.0272615	0.120823
TTLL10	2.4707	0.525506	1.38585	0.379193	0.704544	NA
TNFRSF18	44.6396	-1.0307	0.416402	-2.47526	0.013314	0.0862711
TNFRSF4	30.8599	-1.12372	0.480848	-2.33695	0.0194418	0.102961
SDF4	1249.65	-0.207942	0.107868	-1.92775	0.0538868	0.172404
B3GALT6	13.4655	-1.53667	0.632302	-2.43029	0.0150869	0.0912991
FAM132A	7.704	-0.260108	0.704407	-0.369258	0.711936	NA
RP5-902P8.12	3.19976	1.60969	1.13614	1.4168	0.15654	NA
UBE2J2	420.031	-0.441449	0.155898	-2.83165	0.00463084	0.0522525
RP5-902P8.10	0.201788	0.611868	3.10226	0.197233	0.843645	NA
SCNN1D	69.9578	-0.0209609	0.245757	-0.0852913	0.93203	0.956289
ACAP3	414.034	-0.151831	0.12289	-1.2355	0.216644	0.386258
MIR6726	0	NA	NA	NA	NA	NA
PUSL1	131.588	-0.00860072	0.183777	-0.0467997	0.962673	0.976195
CPSF3L	1577.65	-0.0540227	0.103238	-0.523281	0.600779	0.732625
MIR6727	0	NA	NA	NA	NA	NA
RP5-890O3.9	0	NA	NA	NA	NA	NA
CPTP	124.641	-0.780627	0.324431	-2.40614	0.0161221	0.0940029
TAS1R3	62.5144	0.12706	0.337979	0.375942	0.70696	0.80809
DVL1	620.524	-0.263829	0.127036	-2.0768	0.03782	0.142957
MIR6808	0	NA	NA	NA	NA	NA
MXRA8	54.9912	0.460462	0.28635	1.60804	0.107827	0.25471
AURKAIP1	252.093	-0.393724	0.245407	-1.60437	0.108632	0.255971
RP5-890O3.3	0	NA	NA	NA	NA	NA
CCNL2	5467.92	-0.0834679	0.0900601	-0.926802	0.35403	0.523529
RP4-758J18.2	190.048	-0.149456	0.191301	-0.78126	0.43465	0.594885
MRPL20	711.43	-0.322115	0.15286	-2.10725	0.035096	0.137555
RN7SL657P	0	NA	NA	NA	NA	NA
RP4-758J18.13	6.69079	0.0461268	0.764282	0.0603531	0.951874	NA
ANKRD65	2.97897	0.167102	1.23395	0.13542	0.89228	NA
RP4-758J18.7	0.111044	-0.933366	3.11579	-0.29956	0.764513	NA
TMEM88B	0	NA	NA	NA	NA	NA
RP4-758J18.10	0	NA	NA	NA	NA	NA
VWA1	1.23915	-1.40851	2.14721	-0.655971	0.511843	NA
ATAD3C	11.4084	-0.889799	0.668724	-1.33059	0.183323	0.346598
ATAD3B	2006.2	-0.0361204	0.0855089	-0.422416	0.672721	0.784571
ATAD3A	862.97	-0.391215	0.127209	-3.07538	0.00210236	0.0352892
TMEM240	7.60195	-0.318749	0.710649	-0.448532	0.653769	NA
SSU72	1086.43	-0.372491	0.142158	-2.62025	0.00878641	0.0708245
RP5-832C2.5	8.85781	-0.770136	0.597034	-1.28994	0.197073	0.362811
AL645728.1	0	NA	NA	NA	NA	NA
RP11-345P4.11	0	NA	NA	NA	NA	NA
Metazoa_SRP	30.4182	-0.457516	0.548672	-0.833861	0.404359	0.568291
C1orf233	4.60575	-0.808408	0.943699	-0.856637	0.391645	NA
RP11-345P4.9	8.87735	-0.369097	0.677391	-0.544881	0.585835	0.72066
MIB2	539.04	-0.354509	0.136526	-2.59663	0.00941425	0.0731036
MMP23B	35.4433	0.204877	0.521655	0.392745	0.694508	0.799345
CDK11B	5004.03	-0.166289	0.106265	-1.56485	0.117617	0.267703
RP11-345P4.10	0	NA	NA	NA	NA	NA
SLC35E2B	2879.96	-0.359024	0.148715	-2.41418	0.0157705	0.0928705
RP11-345P4.7	30.1737	0.974798	0.442514	2.20286	0.0276045	0.121711
RP11-345P4.6	4.04189	0.410388	1.83512	0.223631	0.823045	NA
MMP23A	6.12079	-1.15547	1.66436	-0.694242	0.48753	NA
CDK11A	5599.56	-0.0221097	0.108001	-0.204718	0.837793	0.894638
RP1-283E3.8	322.4	-0.190573	0.170634	-1.11685	0.264057	0.43549
RP1-283E3.4	4.471	1.01356	0.923098	1.09799	0.272207	NA
SLC35E2	4638.31	-0.251761	0.166581	-1.51134	0.130701	0.282848
NADK	440.019	-0.229965	0.202169	-1.13749	0.255333	0.426633
GNB1	5067.21	-0.493977	0.165256	-2.98917	0.00279741	0.0407461
RP1-140A9.1	0.192406	0.821642	3.09934	0.265102	0.790931	NA
CALML6	7.14202	1.77559	0.934896	1.89924	0.0575328	NA
TMEM52	7.81179	0.17291	0.840822	0.205644	0.837069	NA
CFAP74	18.6098	1.20221	0.775157	1.55093	0.120919	0.271784
RP11-547D24.1	0.138444	0.182145	3.10604	0.0586421	0.953237	NA
GABRD	2.50872	-1.24492	1.50421	-0.827627	0.407882	NA
RP11-547D24.3	0	NA	NA	NA	NA	NA
PRKCZ	599.1	-0.0696348	0.100334	-0.694029	0.487664	0.64074
RP5-892K4.1	19.2436	1.32459	0.619425	2.13842	0.0324831	0.132623
RP11-181G12.2	3.32267	-0.138092	1.04969	-0.131555	0.895336	NA
C1orf86	232.721	-0.512033	0.209272	-2.44674	0.0144155	0.0898298
RP11-181G12.4	0	NA	NA	NA	NA	NA
AL590822.1	0	NA	NA	NA	NA	NA
SKI	3103.05	-0.417938	0.111515	-3.74783	0.000178373	0.01066
MORN1	352.613	0.0425942	0.172351	0.247136	0.804803	0.874394
RP4-713A8.1	0	NA	NA	NA	NA	NA
RP4-740C4.5	6.52203	0.0864029	0.800697	0.10791	0.914067	NA
RP4-740C4.7	0.063344	0.0165541	3.11621	0.00531227	0.995761	NA
RER1	2036.91	-0.14024	0.104857	-1.33744	0.181078	0.343959
PEX10	89.5232	-0.439977	0.219622	-2.00334	0.0451407	0.156231
PLCH2	563.174	0.140921	0.129913	1.08473	0.27804	0.449645
RP3-395M20.2	0	NA	NA	NA	NA	NA
RP3-395M20.3	0	NA	NA	NA	NA	NA
PANK4	1673.85	-0.159051	0.0813912	-1.95415	0.050683	0.166594
HES5	0.441028	-0.472003	3.08586	-0.152957	0.878432	NA
RP3-395M20.12	0	NA	NA	NA	NA	NA
RP3-395M20.8	56.3437	-0.139204	0.288406	-0.482666	0.629333	0.754255
TNFRSF14	1645.89	-0.208301	0.102471	-2.03278	0.0420752	0.150864
RP3-395M20.7	0.155197	-1.32291	3.10635	-0.425871	0.670202	NA
RP3-395M20.9	0.249282	-1.36053	3.11029	-0.437427	0.661801	NA
FAM213B	84.9613	-0.582881	0.285493	-2.04166	0.0411851	0.149048
MMEL1	6.8064	-1.27106	0.881155	-1.4425	0.149162	NA
RP13-436F16.1	0	NA	NA	NA	NA	NA
TTC34	9.65151	-1.37268	0.737533	-1.86118	0.0627183	0.186976
RP11-740P5.2	0	NA	NA	NA	NA	NA
RP11-740P5.3	0	NA	NA	NA	NA	NA
ACTRT2	9.69743	2.32945	0.997192	2.33601	0.0194909	0.103067
LINC00982	0.857097	-0.105362	2.62387	-0.0401551	0.96797	NA
PRDM16	23.8643	0.44634	0.445692	1.00145	0.316608	0.488737
RP1-163G9.2	0	NA	NA	NA	NA	NA
RP11-193J6.1	0.158729	0.0936408	3.09868	0.0302195	0.975892	NA
RP11-22L13.1	0.180266	-0.45144	3.11034	-0.145142	0.884599	NA
ARHGEF16	9.16823	-0.0481579	0.642405	-0.074965	0.940243	0.961743
RP11-168F9.2	0.069222	-0.0261588	3.11186	-0.00840615	0.993293	NA
MEGF6	1577.28	-0.267878	0.109776	-2.44024	0.0146776	0.0902884
MIR551A	0	NA	NA	NA	NA	NA
RP11-46F15.2	0.063344	0.0165541	3.11621	0.00531227	0.995761	NA
TPRG1L	753.16	-0.414835	0.144039	-2.88001	0.00397661	0.0483544
WRAP73	557.255	-0.230881	0.116699	-1.97843	0.0478799	0.161528
TP73	12.0983	1.10047	0.672324	1.63681	0.101669	0.245609
RP5-1092A11.5	0	NA	NA	NA	NA	NA
RP5-1092A11.2	0	NA	NA	NA	NA	NA
TP73-AS1	442.297	-0.0694423	0.157857	-0.439908	0.660004	0.776258
CCDC27	22.0969	1.57382	0.623987	2.5222	0.0116625	0.0809117
SMIM1	5.32435	0.250387	1.00093	0.250153	0.802469	NA
LRRC47	743.02	-0.332942	0.139059	-2.39424	0.0166547	0.0957571
RN7SL574P	0	NA	NA	NA	NA	NA
RP1-286D6.5	1.00018	0.191511	2.15944	0.0886857	0.929332	NA
CEP104	1983.75	0.0704173	0.0868382	0.810902	0.417422	0.580442
DFFB	325.634	-0.0518419	0.121527	-0.426587	0.66968	0.782441
C1orf174	753.335	-0.123817	0.136486	-0.907179	0.364312	0.533389
LINC01134	0.190032	0.0928758	3.09032	0.0300538	0.976024	NA
LINC01346	0.314586	1.01726	3.09078	0.329126	0.74206	NA
RP13-614K11.2	0	NA	NA	NA	NA	NA
EEF1DP6	0.684566	-0.697161	3.07483	-0.226731	0.820633	NA
RP5-1166F10.1	0	NA	NA	NA	NA	NA
RP1-37J18.1	0	NA	NA	NA	NA	NA
RP1-37J18.2	0	NA	NA	NA	NA	NA
AJAP1	11.9039	0.152666	0.606069	0.251895	0.801122	0.871849
AL137795.1	0	NA	NA	NA	NA	NA
RP11-542C10.1	0	NA	NA	NA	NA	NA
RP1-58B11.1	0.0793645	0.0113215	3.11573	0.00363365	0.997101	NA
MIR4417	0	NA	NA	NA	NA	NA
RP11-154H17.1	0	NA	NA	NA	NA	NA
AL356693.1	0	NA	NA	NA	NA	NA
MIR4689	0	NA	NA	NA	NA	NA
NPHP4	484.903	0.0581824	0.107425	0.541608	0.588089	0.722522
AL356261.1	0	NA	NA	NA	NA	NA
KCNAB2	3705.13	-0.162473	0.104347	-1.55705	0.119459	0.269958
CHD5	16.9737	-0.138729	0.564166	-0.2459	0.805759	0.875017
RPL22	19690.5	-0.389345	0.105872	-3.67751	0.000235522	0.0119431
RP1-120G22.11	0	NA	NA	NA	NA	NA
RNF207	34.2728	0.254098	0.376899	0.674181	0.500196	0.650719
ICMT	179.899	-0.319346	0.197209	-1.61933	0.105376	0.250864
LINC00337	0.0598405	-0.00387091	3.11427	-0.00124296	0.999008	NA
HES3	0.374878	-0.269065	3.08949	-0.0870905	0.9306	NA
GPR153	6.57216	0.749302	0.877434	0.85397	0.393121	NA
ACOT7	205.286	-0.458444	0.273688	-1.67506	0.0939225	0.234996
RP1-202O8.3	0.0658914	-0.9043	3.11289	-0.290502	0.771432	NA
HES2	0.298461	-0.468909	3.10903	-0.150821	0.880117	NA
ESPN	85.5875	-0.210072	0.250016	-0.840232	0.400778	0.565265
MIR4252	0	NA	NA	NA	NA	NA
RP1-202O8.2	0.0658914	-0.9043	3.11289	-0.290502	0.771432	NA
TNFRSF25	4559.97	-0.32753	0.146304	-2.23869	0.025176	0.116109
PLEKHG5	409.93	-0.0188198	0.124958	-0.150609	0.880284	0.922804
NOL9	1594.92	-0.104847	0.0938451	-1.11724	0.263894	0.435344
RNU6-731P	0	NA	NA	NA	NA	NA
RP11-58A11.2	5.86255	1.46274	1.04328	1.40206	0.160896	NA
TAS1R1	11.3686	0.12697	0.635093	0.199923	0.841541	0.897182
ZBTB48	815.224	0.00744365	0.0946977	0.0786043	0.937347	0.959752
KLHL21	283.091	-0.284782	0.182187	-1.56313	0.118023	0.268052
PHF13	327.222	-0.226828	0.211662	-1.07165	0.283877	0.455776
THAP3	345.052	-0.340664	0.166239	-2.04924	0.0404383	0.147568
DNAJC11	1100.76	0.0122869	0.0952822	0.128952	0.897395	0.934105
RP11-242F24.1	0.41455	0.0483642	3.07541	0.0157261	0.987453	NA
RP11-312B8.1	0	NA	NA	NA	NA	NA
CAMTA1	327.21	-0.200233	0.131444	-1.52334	0.127675	0.279402
RP11-312B8.2	3.02637	-0.437499	1.15586	-0.378505	0.705056	NA
RP11-334N17.1	0	NA	NA	NA	NA	NA
RNU1-8P	0	NA	NA	NA	NA	NA
Z98052.1	0	NA	NA	NA	NA	NA
CAMTA1-IT1	0	NA	NA	NA	NA	NA
RP3-453P22.2	0	NA	NA	NA	NA	NA
RP4-549F15.1	0	NA	NA	NA	NA	NA
RP11-338N10.1	0.163882	-1.32147	3.10618	-0.425433	0.670521	NA
RP11-338N10.2	0	NA	NA	NA	NA	NA
RP11-338N10.3	0	NA	NA	NA	NA	NA
VAMP3	269.475	-0.454312	0.15668	-2.89961	0.00373625	0.0470285
RP3-467L1.6	0.069222	-0.0261588	3.11186	-0.00840615	0.993293	NA
PER3	681.707	0.0472747	0.0945782	0.499848	0.617182	0.745629
RP3-467L1.4	5.13742	3.67857	1.4504	2.53624	0.0112051	NA
UTS2	23.0936	-1.46881	0.721465	-2.03588	0.0417628	0.150164
TNFRSF9	5.232	1.03121	0.949861	1.08565	0.277636	NA
RP5-892F13.2	0	NA	NA	NA	NA	NA
PARK7	4905.35	-0.503452	0.15846	-3.17715	0.00148731	0.0295335
Y_RNA	1.37576	-0.404123	3.04688	-0.132635	0.894482	NA
ERRFI1	122.115	0.782607	0.269845	2.9002	0.0037292	0.0470285
RP11-431K24.1	4.47571	0.550796	0.975552	0.5646	0.572346	NA
CTA-215D11.4	3.34928	2.4756	1.84816	1.33949	0.18041	NA
RP11-431K24.2	0.063344	0.0165541	3.11621	0.00531227	0.995761	NA
RNU1-7P	0	NA	NA	NA	NA	NA
RP11-431K24.3	0	NA	NA	NA	NA	NA
RP11-431K24.4	0	NA	NA	NA	NA	NA
RNU6-991P	0	NA	NA	NA	NA	NA
SLC45A1	39.0851	-0.393937	0.366334	-1.07535	0.282219	0.454162
RERE	4083.65	-0.00872423	0.083977	-0.103888	0.917258	0.946442
RP5-1115A15.1	0.069222	-0.0261588	3.11186	-0.00840615	0.993293	NA
SNORA77	255.199	-1.76595	0.906545	-1.948	0.0514154	0.167807
RP5-1115A15.2	0	NA	NA	NA	NA	NA
AL096855.1	0	NA	NA	NA	NA	NA
RPL7P11	32.2491	0.84681	0.454653	1.86254	0.0625269	0.18676
RPL7P7	62.9489	0.883548	0.413941	2.13448	0.0328038	0.133112
RP4-633I8.3	0.2086	0.010506	3.09596	0.00339346	0.997292	NA
RP4-633I8.4	0	NA	NA	NA	NA	NA
RP11-185B14.1	1.86958	1.05015	3.02666	0.346968	0.728616	NA
ENO1	10782.7	-0.448993	0.156289	-2.87284	0.00406801	0.0490818
MIR6728	0	NA	NA	NA	NA	NA
ENO1-IT1	0.217183	-1.35866	3.11005	-0.436862	0.662211	NA
ENO1-AS1	0	NA	NA	NA	NA	NA
RNU6-304P	0	NA	NA	NA	NA	NA
HMGN2P17	18.198	-0.120195	0.740796	-0.162251	0.871108	0.916946
RP3-477M7.5	0	NA	NA	NA	NA	NA
RP3-477M7.6	0	NA	NA	NA	NA	NA
CA6	18.6582	0.0450194	0.489963	0.0918832	0.926791	0.953354
RN7SL451P	0	NA	NA	NA	NA	NA
SLC2A7	1.40701	-0.169527	1.68221	-0.100776	0.919728	NA
SLC2A5	16.3806	0.210653	0.589579	0.357294	0.720872	0.818007
SCARNA16	918.17	-1.39917	0.762372	-1.83529	0.0664632	0.192988
AL158048.1	0	NA	NA	NA	NA	NA
GPR157	54.1926	-0.171894	0.359126	-0.478644	0.632192	0.75627
MIR34A	0	NA	NA	NA	NA	NA
RP3-510D11.1	0.777578	-1.80896	3.0636	-0.590469	0.554877	NA
RP3-510D11.2	0	NA	NA	NA	NA	NA
H6PD	2143.6	-0.116047	0.101634	-1.14182	0.25353	0.424985
SPSB1	69.0151	-0.144894	0.302176	-0.479503	0.631581	0.755914
RNA5SP40	0	NA	NA	NA	NA	NA
RP13-392I16.1	0	NA	NA	NA	NA	NA
SLC25A33	94.1338	-0.195546	0.237991	-0.821653	0.411274	0.574702
RP13-15M17.1	46.2127	0.795983	0.357041	2.22939	0.0257882	0.117489
TMEM201	122.093	-0.263885	0.178922	-1.47486	0.140251	0.294807
PIK3CD	14481.4	-0.241743	0.112517	-2.14851	0.0316736	0.130851
PIK3CD-AS1	392.143	0.714036	0.261243	2.73323	0.00627168	0.0609511
RP11-558F24.2	2.9055	0.0222363	2.15074	0.0103389	0.991751	NA
PIK3CD-AS2	2.34387	-0.334721	1.66227	-0.201364	0.840414	NA
CLSTN1	4278.44	-0.0593721	0.0954009	-0.622343	0.533716	0.678019
MZT1P1	0.333117	0.230085	3.08989	0.0744637	0.940641	NA
AL357140.1	0	NA	NA	NA	NA	NA
CTNNBIP1	48.4073	-0.453696	0.385806	-1.17597	0.239607	0.411024
RP11-84A14.5	0	NA	NA	NA	NA	NA
LZIC	579.517	-0.187676	0.136517	-1.37475	0.16921	0.329986
RP11-84A14.4	0	NA	NA	NA	NA	NA
NMNAT1	112.858	-0.0147221	0.218378	-0.0674154	0.946251	0.965611
RN7SKP269	0.063344	0.0165541	3.11621	0.00531227	0.995761	NA
MIR5697	0	NA	NA	NA	NA	NA
RP11-807G9.2	0	NA	NA	NA	NA	NA
RBP7	0.481125	0.391609	3.07171	0.127489	0.898554	NA
UBE4B	3286.7	-0.0602039	0.0748176	-0.804676	0.421007	0.583809
RP11-496H15.2	3.20835	1.36173	1.93522	0.703655	0.481648	NA
PGAM1P11	1.8387	-0.0429582	2.09016	-0.0205526	0.983603	NA
RNU6-828P	0	NA	NA	NA	NA	NA
KIF1B	4061.73	0.0658778	0.0788371	0.835619	0.403369	0.567275
MIR1273D	0	NA	NA	NA	NA	NA
RNU6-37P	0	NA	NA	NA	NA	NA
RN7SL731P	0	NA	NA	NA	NA	NA
PGD	1236.21	-0.239527	0.0933955	-2.56465	0.0103279	0.0767261
RP4-736L20.3	0.197674	-1.14538	3.09704	-0.369829	0.71151	NA
APITD1-CORT	8.45642	-0.194459	0.684855	-0.283941	0.776455	NA
APITD1	73.7095	-0.482923	0.357475	-1.35093	0.176718	0.338997
CORT	0.884299	1.63771	3.0504	0.536883	0.591349	NA
DFFA	337.807	-0.0147212	0.136957	-0.107487	0.914402	0.945035
RP5-1113E3.3	0	NA	NA	NA	NA	NA
PEX14	963.188	-0.103536	0.141654	-0.730907	0.464836	0.620765
RN7SL614P	0.063344	0.0165541	3.11621	0.00531227	0.995761	NA
CASZ1	255.668	-0.0464203	0.171999	-0.269887	0.787247	0.862865
RP4-734G22.3	27.4652	0.485562	0.661989	0.73349	0.46326	0.619612
HSPE1P24	0	NA	NA	NA	NA	NA
C1orf127	8.01853	0.388567	0.671364	0.578773	0.562743	NA
CFL1P6	0	NA	NA	NA	NA	NA
AL713997.1	0	NA	NA	NA	NA	NA
TARDBP	8874.55	0.0238315	0.0573878	0.415271	0.677943	0.788454
MASP2	211.74	0.430662	0.230863	1.86544	0.0621192	0.185973
RP4-635E18.8	99.3238	0.501471	0.228631	2.19336	0.0282813	0.123184
SRM	344.223	-0.637606	0.196611	-3.24298	0.00118286	0.0262066
EXOSC10	3060.84	-0.0641859	0.0899463	-0.713602	0.475473	0.629942
RP4-635E18.7	12.0269	0.931274	0.693152	1.34353	0.179099	0.341468
RP4-635E18.6	0.0793645	0.0113215	3.11573	0.00363365	0.997101	NA
MTOR	6123.03	0.0339285	0.0617911	0.549083	0.582948	0.718356
MTOR-AS1	0.839406	0.945793	3.03851	0.311269	0.755596	NA
RNU6-537P	0	NA	NA	NA	NA	NA
ANGPTL7	31.6216	0.558546	0.382457	1.46041	0.144176	0.299492
RNU6-291P	0	NA	NA	NA	NA	NA
RPL39P6	0.151292	-0.914575	3.11426	-0.293674	0.769007	NA
UBIAD1	2665.12	-0.255298	0.151691	-1.68301	0.0923728	0.232844
UBE2V2P3	1.37548	0.0508862	2.2553	0.0225629	0.981999	NA
RP11-149P14.1	0.0598405	-0.00387091	3.11427	-0.00124296	0.999008	NA
PTCHD2	21.253	0.323665	0.660944	0.489701	0.624346	0.750656
RP1-69M21.2	0.167212	-0.473738	3.11214	-0.152222	0.879011	NA
FBXO2	36.9067	-0.797659	0.391377	-2.03808	0.0415416	0.149717
FBXO44	593.577	-0.282986	0.178248	-1.5876	0.112377	0.260834
FBXO6	58.4393	-0.350933	0.334124	-1.05031	0.293577	0.465496
MAD2L2	264.437	-0.347992	0.183768	-1.89365	0.058272	0.179696
DRAXIN	2.55482	-0.491595	1.16281	-0.422764	0.672467	NA
AGTRAP	120.442	-0.391594	0.222812	-1.7575	0.0788318	0.212608
C1orf167	6.12064	0.58279	0.754838	0.772073	0.440071	NA
RP11-56N19.5	0.0979904	-0.90672	3.11315	-0.291255	0.770856	NA
MTHFR	1227.91	-0.106817	0.11095	-0.962746	0.335675	0.506121
CLCN6	645.593	0.0650315	0.114676	0.567089	0.570654	0.70888
NPPA-AS1	47.0961	0.158104	0.319115	0.495446	0.620285	0.747777
NPPA-AS1_1	0	NA	NA	NA	NA	NA
NPPA-AS1_2	0	NA	NA	NA	NA	NA
NPPA	8.86591	0.353968	0.730716	0.484412	0.628094	0.753237
NPPA-AS1_3	0	NA	NA	NA	NA	NA
NPPB	0.472961	1.10358	3.08816	0.35736	0.720822	NA
RP5-934G17.6	6.332	1.49564	1.12637	1.32784	0.184231	NA
RNU5E-1	0.151292	-0.914575	3.11426	-0.293674	0.769007	NA
RNU5E-4P	0	NA	NA	NA	NA	NA
KIAA2013	594.41	-0.447274	0.190717	-2.34522	0.0190161	0.10167
PLOD1	187.587	-0.0134315	0.24558	-0.0546929	0.956383	0.97189
MFN2	4129.06	-0.301914	0.133998	-2.25312	0.0242515	0.114149
RP5-1077B9.5	0	NA	NA	NA	NA	NA
MIIP	369.852	-0.397008	0.162024	-2.4503	0.0142738	0.0894226
MIR6729	0	NA	NA	NA	NA	NA
RN7SL649P	0	NA	NA	NA	NA	NA
TNFRSF8	4.87085	2.09731	1.20712	1.73745	0.082308	NA
RNU6-777P	0	NA	NA	NA	NA	NA
RP11-426M1.2	1.17743	0.423314	2.05213	0.20628	0.836572	NA
MIR7846	0	NA	NA	NA	NA	NA
TNFRSF1B	843.387	-0.294325	0.138308	-2.12804	0.0333334	0.134161
MIR4632	0	NA	NA	NA	NA	NA
RP5-1118D24.2	0.25242	0.165722	3.08702	0.0536835	0.957187	NA
SNORA70	0.759553	-0.970776	3.07413	-0.315789	0.752163	NA
VPS13D	17898.7	0.217968	0.125405	1.73811	0.0821911	0.217632
AC243836.1	0	NA	NA	NA	NA	NA
SNORA59A	56.4394	-2.00568	0.701419	-2.85947	0.00424355	0.0499516
RP5-888M10.2	0	NA	NA	NA	NA	NA
DHRS3	1278.8	-0.295048	0.148459	-1.9874	0.046878	0.159746
RNU6ATAC18P	0	NA	NA	NA	NA	NA
MIR6730	0	NA	NA	NA	NA	NA
RP11-474O21.5	0	NA	NA	NA	NA	NA
AADACL4	24.5456	0.853543	0.510852	1.67082	0.0947565	0.236335
RP11-474O21.2	0	NA	NA	NA	NA	NA
AADACL3	8.14629	1.22862	0.880536	1.39531	0.162924	NA
C1orf158	0.860477	0.728701	2.7284	0.26708	0.789407	NA
PRAMEF12	44.5628	1.79943	0.762499	2.35991	0.0182792	0.0999832
PRAMEF1	67.028	0.986074	0.658315	1.49788	0.134165	0.287447
RP5-845O24.8	0	NA	NA	NA	NA	NA
PRAMEF11	117.528	1.44768	0.634341	2.28217	0.0224792	0.110598
RP5-845O24.3	29.6404	2.83712	0.86428	3.28263	0.00102842	0.0244699
HNRNPCL1	91.3323	1.03844	0.680831	1.52526	0.127195	0.279128
PRAMEF2	37.0938	0.889879	0.557506	1.59618	0.110449	0.258407
PRAMEF4	120.296	1.39733	1.04844	1.33277	0.182607	0.345767
PRAMEF10	65.3939	2.68184	0.58723	4.56692	4.94932e-06	0.00233358
PRAMEF7	15.4963	-0.720915	1.49496	-0.482231	0.629642	0.754376
RNU6-1072P	0	NA	NA	NA	NA	NA
RP11-450I1.2	35.4306	1.9141	0.769141	2.48863	0.0128237	0.0848425
PRAMEF6	210.1	2.24963	1.11293	2.02137	0.0432419	0.152999
CH17-409J4.2	71.2696	2.30781	0.610574	3.77974	0.000156995	0.0101081
WI2-3308P17.2	137.539	1.14582	1.34869	0.849578	0.39556	0.56063
PRAMEF25	126.026	2.31368	0.592324	3.9061	9.37984e-05	0.00884355
PRAMEF26	312.94	1.24709	0.667053	1.86956	0.0615453	0.185323
HNRNPCL3	49.9379	3.16199	0.981468	3.22169	0.00127435	0.0270837
WI2-2994D6.1	79.1969	1.55677	0.648961	2.39887	0.0164459	0.0951597
RP13-221M14.4	34.3777	1.74293	0.623884	2.79368	0.00521116	0.0553884
HNRNPCL2	71.2858	2.3644	0.830526	2.84688	0.00441507	0.0508991
RP13-221M14.3	0	NA	NA	NA	NA	NA
RP13-221M14.2	0	NA	NA	NA	NA	NA
HNRNPCL4	29.0133	-1.49093	1.10831	-1.34522	0.178553	0.340885
CH17-228N4.2	13.9167	0.410213	1.45015	0.282877	0.777271	0.856215
PRAMEF18	107.531	0.811378	0.454512	1.78516	0.0742348	0.205697
RP11-450I1.4	75.7926	1.48829	0.402087	3.70141	0.000214405	0.0114459
PRAMEF5	68.9762	1.86177	1.36093	1.36801	0.171309	0.332418
RP11-219C24.8	22.607	-1.80201	2.12369	-0.848528	0.396144	0.561025
RNU6-771P	0	NA	NA	NA	NA	NA
PRAMEF8	82.9328	1.19782	0.76544	1.56487	0.117613	0.267703
PRAMEF9	273.057	1.29031	1.17392	1.09914	0.271705	0.44281
RP11-219C24.6	40.3125	-0.797953	0.790465	-1.00947	0.312748	0.485211
RP11-219C24.10	0	NA	NA	NA	NA	NA
PRAMEF14	117.289	1.37061	0.673397	2.03537	0.0418137	0.150248
PRAMEF19	89.3797	0.819662	0.45114	1.81687	0.0692369	0.197581
PRAMEF17	65.4219	0.954231	0.487187	1.95865	0.0501533	0.165724
PRAMEF20	156.575	0.918667	0.441949	2.07867	0.0376474	0.142808
LRRC38	2.6293	1.25621	1.37655	0.912577	0.361465	NA
RP4-597A16.2	0	NA	NA	NA	NA	NA
RP4-597A16.3	0.612293	1.23104	3.07114	0.400841	0.688537	NA
PDPN	1.0307	1.59014	2.2234	0.715183	0.474496	NA
RNA5SP41	0	NA	NA	NA	NA	NA
AL359771.1	0	NA	NA	NA	NA	NA
CTA-520D8.2	0	NA	NA	NA	NA	NA
SCARNA11	38.8428	-1.34266	0.743737	-1.80529	0.0710289	0.200232
PRDM2	7382.37	0.159057	0.0966109	1.64637	0.0996875	0.243036
RNU6-1265P	0	NA	NA	NA	NA	NA
RP11-344F13.1	0	NA	NA	NA	NA	NA
RP4-704D23.1	0	NA	NA	NA	NA	NA
KAZN	4.34746	1.8468	1.15952	1.59274	0.11122	NA
AL034395.1	0	NA	NA	NA	NA	NA
TBCAP2	0.605243	1.16146	3.06551	0.378879	0.704778	NA
TMEM51-AS1	6.41115	2.04848	1.17818	1.73869	0.0820901	NA
TMEM51	24.3417	0.811563	1.00627	0.806509	0.41995	0.582838
C1orf195	4.64584	4.18471	1.46595	2.8546	0.00430913	NA
RP1-21O18.3	1.88496	2.20527	1.83923	1.19902	0.230521	NA
RP5-903E17.2	0	NA	NA	NA	NA	NA
FHAD1	14.2524	-0.514172	0.784341	-0.655547	0.512116	0.660491
RP3-467K16.2	1.38694	0.659618	2.74108	0.240642	0.809833	NA
RP3-467K16.7	0	NA	NA	NA	NA	NA
RP3-467K16.4	0.506127	-0.281903	3.08631	-0.0913398	0.927223	NA
EFHD2	1211.38	-0.3352	0.212631	-1.57644	0.114925	0.263985
CTRC	4.88485	1.36157	1.02004	1.33482	0.181935	NA
CELA2A	1.67772	2.10225	1.87352	1.12208	0.261827	NA
CELA2B	2.73351	-0.447763	1.37866	-0.324782	0.745346	NA
CASP9	365.881	-0.222539	0.145159	-1.53307	0.125259	0.276708
DNAJC16	1366.94	-0.0310582	0.0854678	-0.36339	0.716313	0.814498
SCARNA21	19.07	-0.952799	1.04742	-0.909659	0.363002	0.532352
RP4-680D5.8	0.347202	0.0685826	3.07845	0.0222783	0.982226	NA
AGMAT	231.681	-0.333506	0.18048	-1.84789	0.0646189	0.190308
RP4-680D5.2	1.29933	0.756473	2.78269	0.27185	0.785738	NA
CHCHD2P6	11.3933	0.450458	0.806433	0.558581	0.576448	0.713117
RNU7-179P	0	NA	NA	NA	NA	NA
RP4-680D5.4	0.063344	0.0165541	3.11621	0.00531227	0.995761	NA
DDI2	2065.73	0.0514878	0.115882	0.444314	0.656816	0.774385
RSC1A1	513.872	0.276821	0.196098	1.41165	0.158054	0.317167
RP4-680D5.9	0	NA	NA	NA	NA	NA
PLEKHM2	1877.05	-0.247885	0.125264	-1.9789	0.0478273	0.161402
AL121992.1	0	NA	NA	NA	NA	NA
RP11-288I21.1	0.25539	0.590641	3.08786	0.191278	0.848308	NA
SLC25A34	3.12525	0.54948	1.2639	0.434749	0.663744	NA
RP11-169K16.4	0	NA	NA	NA	NA	NA
TMEM82	1.39779	-2.66978	2.7658	-0.965283	0.334403	NA
FBLIM1	5.95758	-1.53787	1.09921	-1.39907	0.161793	NA
RP11-169K16.6	5.21228	1.6841	1.12695	1.49439	0.135073	NA
UQCRHL	99.6368	-0.292534	0.33155	-0.882322	0.377603	0.545195
RP11-169K16.8	19.0502	0.0533759	0.499416	0.106877	0.914887	0.945319
FLJ37453	0.879359	-1.17835	2.05926	-0.572221	0.567172	NA
SPEN	8445.3	0.0806518	0.0867517	0.929685	0.352534	0.522008
RP1-134O19.3	0	NA	NA	NA	NA	NA
ZBTB17	822.287	-0.207944	0.130459	-1.59394	0.11095	0.258862
RP11-5P18.1	11.6566	0.969264	0.635899	1.52424	0.127448	0.279337
RP11-5P18.3	0.0900033	0.0134962	3.11593	0.00433134	0.996544	NA
RP11-5P18.11	0	NA	NA	NA	NA	NA
TBC1D3P6	0	NA	NA	NA	NA	NA
C1orf64	0.934835	2.25674	3.05987	0.737528	0.460801	NA
RP11-5P18.5	0.0793645	0.0113215	3.11573	0.00363365	0.997101	NA
HSPB7	15.4084	0.339069	0.602343	0.562916	0.573492	0.710743
CLCNKA	7.45682	0.506063	0.896425	0.564535	0.57239	NA
RP11-5P18.10	0.085909	-0.922653	3.11477	-0.296219	0.767063	NA
CLCNKB	7.82087	0.770587	0.986745	0.780938	0.434839	NA
FAM131C	2.55503	-0.697451	1.40684	-0.495759	0.620065	NA
EPHA2	38.4831	0.655725	0.730222	0.897981	0.369196	0.537944
RP11-276H7.2	0	NA	NA	NA	NA	NA
RP11-276H7.3	0	NA	NA	NA	NA	NA
ARHGEF19-AS1	0	NA	NA	NA	NA	NA
ARHGEF19	77.4449	-0.374383	0.271852	-1.37716	0.168463	0.329044
ANO7P1	1.36023	0.611377	2.00077	0.30557	0.759932	NA
RSG1	65.9122	-0.344179	0.264088	-1.30328	0.192481	0.357392
MT1XP1	0.822382	-1.57132	3.05563	-0.514238	0.607086	NA
FBXO42	1363.41	-0.0902622	0.119501	-0.755325	0.450054	0.608289
SZRD1	617.26	-0.425574	0.175775	-2.42113	0.0154724	0.0921084
RP11-430L17.1	21.7103	0.576925	0.49077	1.17555	0.239774	0.411166
SPATA21	3.58377	0.7199	1.15718	0.622115	0.533866	NA
AL358794.1	0	NA	NA	NA	NA	NA
NECAP2	2903.37	-0.354118	0.126476	-2.79987	0.00511227	0.0547981
RP4-798A10.2	6.28278	-0.108222	0.871683	-0.124153	0.901194	NA
CROCCP3	178.854	0.147633	0.201814	0.731532	0.464454	0.620411
RNU1-1	205.477	-0.920954	0.724784	-1.27066	0.20385	0.37098
RP4-798A10.7	0.149253	-0.520051	3.11186	-0.167119	0.867276	NA
RP4-798A10.4	0	NA	NA	NA	NA	NA
RP5-875O13.1	36.7194	0.754804	0.541692	1.39342	0.163493	0.322991
U1	3.35703	-0.638522	2.47387	-0.258106	0.796325	NA
FAM231C	28.0977	2.58199	0.803949	3.21164	0.0013198	0.0275731
RP5-875O13.6	11.4837	0.660835	0.799466	0.826596	0.408466	0.571906
AL355149.1	0	NA	NA	NA	NA	NA
NBPF1	13905.5	0.0838812	0.0664385	1.26254	0.206755	0.37479
RP5-1182A14.5	0.063344	0.0165541	3.11621	0.00531227	0.995761	NA
CROCCP2	563.573	-0.0680891	0.114308	-0.595665	0.551399	0.693015
MST1P2	281.182	-0.0686268	0.17903	-0.383325	0.701479	0.804312
RNU1-3	102.767	-0.925519	0.602952	-1.53498	0.124789	0.276301
FAM231A	311.056	1.13267	0.370744	3.05514	0.00224957	0.0365138
RP5-875O13.7	95.377	0.779585	0.301309	2.58733	0.00967239	0.074287
AL021920.1	0	NA	NA	NA	NA	NA
EIF1AXP1	267.265	-0.233356	0.249246	-0.936248	0.349146	0.518834
ESPNP	31.4754	0.430797	0.434317	0.991895	0.321249	0.493391
RP1-163M9.7	0	NA	NA	NA	NA	NA
CROCC	1044.05	-0.210682	0.13705	-1.53726	0.12423	0.275811
RNU1-4	102.767	-0.925519	0.602952	-1.53498	0.124789	0.276301
CROCCP4	0.691053	-0.831761	3.05809	-0.271987	0.785632	NA
MST1L	103.476	0.579283	0.257463	2.24996	0.0244513	0.114586
RP11-108M9.1	0	NA	NA	NA	NA	NA
RP11-108M9.2	6.06299	-1.27365	1.43245	-0.889145	0.373925	NA
MIR3675	0	NA	NA	NA	NA	NA
RP11-108M9.3	22.5295	0.540192	0.559987	0.964651	0.33472	0.505225
RP11-108M9.4	0	NA	NA	NA	NA	NA
RP11-108M9.5	0.195981	-1.10899	3.10577	-0.357073	0.721037	NA
RNU1-2	102.767	-0.925519	0.602952	-1.53498	0.124789	0.276301
RP11-108M9.6	0	NA	NA	NA	NA	NA
MFAP2	3.37069	1.61158	1.1648	1.38357	0.166489	NA
RP1-37C10.3	7.14339	0.437637	0.726362	0.602506	0.546837	NA
ATP13A2	2316.3	-0.265322	0.13898	-1.90906	0.0562542	0.17647
SDHB	2667.8	-0.41092	0.169427	-2.42536	0.0152934	0.0915576
PADI2	41.3947	1.91899	0.60593	3.16702	0.0015401	0.0300617
RP11-380J14.1	0.438131	1.3802	3.08137	0.447919	0.654212	NA
PADI1	19.3402	2.01224	0.621046	3.24008	0.00119495	0.0264195
PADI3	1.94228	2.09109	1.83645	1.13866	0.254845	NA
MIR3972	0	NA	NA	NA	NA	NA
PADI4	61.7627	-0.248916	0.414713	-0.600214	0.548364	0.690557
AC004824.2	0	NA	NA	NA	NA	NA
PADI6	3.55779	1.8941	1.59686	1.18615	0.235565	NA
RP1-20B21.4	0	NA	NA	NA	NA	NA
RCC2	1292.16	-0.398063	0.168975	-2.35576	0.018485	0.100408
AC004824.1	0	NA	NA	NA	NA	NA
ARHGEF10L	6.24809	1.56036	0.909444	1.71573	0.086211	NA
RP11-473A10.2	0	NA	NA	NA	NA	NA
AL136529.1	0	NA	NA	NA	NA	NA
ACTL8	4.1187	2.27323	1.58303	1.436	0.151002	NA
RP11-174G17.2	0	NA	NA	NA	NA	NA
IGSF21	7.71439	1.3437	1.01703	1.3212	0.186435	NA
RP11-174G17.3	0.345712	0.411219	3.08836	0.133151	0.894074	NA
RP11-174G17	0	NA	NA	NA	NA	NA
RP11-422P22.1	0	NA	NA	NA	NA	NA
KLHDC7A	13.6336	0.0708236	0.688777	0.102825	0.918102	0.946983
DYNLL1P3	0.769281	-0.576745	3.05373	-0.188866	0.850198	NA
RP1-8B22.2	0	NA	NA	NA	NA	NA
PAX7	5.16804	1.26671	1.00494	1.26049	0.207493	NA
TAS1R2	148.512	1.34574	1.1221	1.1993	0.23041	0.401043
RP13-279N23.2	184.254	-0.434695	0.206314	-2.10695	0.0351215	0.137565
ALDH4A1	15.2216	-0.171794	0.775925	-0.221405	0.824777	0.886351
MIR4695	0	NA	NA	NA	NA	NA
MIR1290	0	NA	NA	NA	NA	NA
IFFO2	1236.48	-0.271091	0.151953	-1.78404	0.0744171	0.205958
RP5-1126H10.2	23.3775	0.828517	0.519918	1.59355	0.111036	0.258925
UBR4	30903.8	0.0129931	0.0610201	0.212932	0.83138	0.890833
RP1-43E13.2	9.87914	-0.105512	0.933092	-0.113078	0.909969	0.942397
EMC1	1837.77	0.0337222	0.105244	0.320418	0.748651	0.837798
MRTO4	447.02	-0.312627	0.189245	-1.65197	0.0985402	0.241486
AKR7L	23.9039	0.504733	0.437576	1.15347	0.248716	0.420704
AKR7A3	68.455	0.266171	0.445734	0.597152	0.550406	0.692232
RP4-657E11.10	0	NA	NA	NA	NA	NA
AKR7A2	1713.9	-0.448061	0.168179	-2.66419	0.00771732	0.0667791
RNU6-1099P	0	NA	NA	NA	NA	NA
PQLC2	83.4894	-0.559093	0.341515	-1.6371	0.10161	0.245526
CAPZB	4883.42	-0.5045	0.147253	-3.42607	0.00061238	0.0191342
RN7SL277P	0.655385	0.176947	3.06997	0.057638	0.954037	NA
RNU4-28P	0	NA	NA	NA	NA	NA
RP5-1056L3.1	0	NA	NA	NA	NA	NA
MINOS1	295.692	-0.460419	0.141847	-3.24589	0.00117085	0.0260815
MINOS1-NBL1	21.8169	-0.261807	0.818752	-0.319763	0.749148	0.838053
RP5-1056L3.3	276.951	0.603612	0.242949	2.48453	0.0129723	0.0851741
NBL1	89.6169	-0.434911	0.384139	-1.13217	0.257562	0.428708
HTR6	6.0005	0.426749	0.853176	0.500189	0.616942	NA
TMCO4	385.727	-0.232769	0.134705	-1.72799	0.0839896	0.220239
RNF186	7.2224	1.75803	1.09776	1.60147	0.109272	NA
RP11-91K11.2	0	NA	NA	NA	NA	NA
OTUD3	290.165	0.0930495	0.147068	0.632698	0.526931	0.673219
PLA2G2E	0.902317	-2.04522	3.05331	-0.669836	0.502962	NA
RN7SL304P	0.0793645	0.0113215	3.11573	0.00363365	0.997101	NA
PLA2G2A	34.8648	-0.0886904	0.846607	-0.10476	0.916566	0.946088
PLA2G5	1.10326	0.631918	2.93578	0.215247	0.829575	NA
PLA2G2D	0.838996	-0.17589	2.6766	-0.0657139	0.947606	NA
PLA2G2F	3.66045	1.06298	1.18883	0.894141	0.371247	NA
RP3-340N1.2	0.724918	1.16191	3.05427	0.380423	0.703632	NA
PLA2G2C	0.884199	2.01929	2.61718	0.771553	0.440379	NA
UBXN10-AS1	0	NA	NA	NA	NA	NA
UBXN10	25.0666	0.851358	0.571959	1.4885	0.13662	0.290508
RP3-340N1.6	0	NA	NA	NA	NA	NA
VWA5B1	21.3222	0.6251	0.4952	1.26232	0.206835	0.374803
RP4-745E8.2	0	NA	NA	NA	NA	NA
LINC01141	0.0893059	-0.908507	3.11334	-0.291811	0.770431	NA
RP4-749H3.2	0	NA	NA	NA	NA	NA
CAMK2N1	25.623	-0.0489776	0.451045	-0.108587	0.91353	0.944469
MUL1	218.868	-0.55363	0.208729	-2.65239	0.00799251	0.0675936
RPS4XP4	1.43952	1.99406	2.31078	0.862936	0.388173	NA
FAM43B	0.688422	1.71317	3.05601	0.560591	0.575077	NA
CDA	27.3682	0.323879	0.744221	0.435192	0.663423	0.778379
PINK1	1473.22	-0.30024	0.123183	-2.43736	0.0147951	0.0906696
MIR6084	0	NA	NA	NA	NA	NA
PINK1-AS	399.129	0.318514	0.162332	1.96211	0.0497494	0.164838
DDOST	3317.66	-0.381239	0.15678	-2.43168	0.015029	0.0912346
KIF17	21.7979	0.360043	0.571739	0.629733	0.528869	0.674587
RP5-930J4.5	0	NA	NA	NA	NA	NA
SH2D5	1.73459	0.00432389	1.68461	0.00256671	0.997952	NA
RP5-930J4.2	0	NA	NA	NA	NA	NA
HP1BP3	6685.9	-0.174753	0.0940767	-1.85755	0.0632323	0.187823
EIF4G3	1468.62	0.133946	0.111609	1.20013	0.230087	0.400644
RNU7-200P	0	NA	NA	NA	NA	NA
MIR1256	0	NA	NA	NA	NA	NA
RPS15AP6	2.18938	1.36285	1.36867	0.995746	0.319373	NA
RP11-487E1.2	0	NA	NA	NA	NA	NA
HSPE1P27	0.069222	-0.0261588	3.11186	-0.00840615	0.993293	NA
ECE1	4036.15	-0.0851444	0.095492	-0.891639	0.372586	0.541214
RP3-329E20.2	0.126688	0.0756667	3.09769	0.0244269	0.980512	NA
RP5-1071N3.1	42.1876	0.140987	0.32021	0.440296	0.659723	0.776154
PPP1R11P1	2.33392	1.67993	1.91781	0.875962	0.381051	NA
RP11-293F5.8	7.03331	2.30064	1.08304	2.12424	0.0336498	NA
RP11-293F5.1	0	NA	NA	NA	NA	NA
NBPF2P	56.9496	-1.44462	0.588916	-2.45302	0.0141664	0.0891834
HS6ST1P1	53.2647	0.156941	0.280141	0.560221	0.575329	0.712259
CROCCP5	0.333809	-1.61235	3.09436	-0.521061	0.602324	NA
NBPF3	2246.36	-0.147086	0.0954149	-1.54154	0.123185	0.274514
PFN1P10	0.264349	-0.197188	3.0859	-0.0638997	0.94905	NA
ALPL	1.49937	-0.00883771	2.29955	-0.00384324	0.996934	NA
RP11-63N8.3	0	NA	NA	NA	NA	NA
AL359815.1	0	NA	NA	NA	NA	NA
RAP1GAP	38.0372	-0.139655	0.553377	-0.252368	0.800756	0.871691
USP48	3982.56	0.0917313	0.122341	0.749798	0.453376	0.611078
U7	0	NA	NA	NA	NA	NA
RP11-132G19.3	0.0979904	-0.90672	3.11315	-0.291255	0.770856	NA
LDLRAD2	65.3812	1.055	0.529479	1.99253	0.0463134	0.158764
HSPG2	772.308	-0.162048	0.0994502	-1.62944	0.103219	0.247864
RP11-26H16.1	7.67854	0.306209	0.785966	0.389596	0.696835	NA
CELA3B	0.0900033	0.0134962	3.11593	0.00433134	0.996544	NA
RNU6-1022P	0	NA	NA	NA	NA	NA
CELA3A	1.67312	0.857634	1.96533	0.436381	0.66256	NA
RNU6-776P	0	NA	NA	NA	NA	NA
RP1-224A6.3	0	NA	NA	NA	NA	NA
LINC00339	1.32506	-0.812806	2.07727	-0.391286	0.695586	NA
CDC42	4791.61	-0.402244	0.120603	-3.33526	0.000852195	0.0225206
CDC42-IT1	0.257937	0.156808	3.08606	0.0508116	0.959476	NA
RP1-224A6.8	0.478827	0.373018	3.07223	0.121416	0.903362	NA
RP1-224A6.9	0.382947	-0.991782	3.0814	-0.321861	0.747558	NA
WNT4	95.8013	0.255726	0.271132	0.943181	0.345588	0.51517
MIR4418	0	NA	NA	NA	NA	NA
RP11-415K20.1	15.7047	2.20207	1.16441	1.89114	0.058605	0.180253
RP11-415K20.2	0	NA	NA	NA	NA	NA
ZBTB40	7980.53	0.106824	0.0638635	1.6727	0.0943868	0.235667
ZBTB40-IT1	0	NA	NA	NA	NA	NA
EPHA8	7.73861	0.848517	0.734494	1.15524	0.247992	NA
AL158086.1	0	NA	NA	NA	NA	NA
C1QA	18.5508	0.64391	0.839801	0.766742	0.443235	0.602444
C1QC	14.5194	0.654385	0.750205	0.872275	0.383058	0.550293
C1QB	17.5197	1.10496	0.533204	2.07231	0.0382366	0.14379
EPHB2	46.4684	0.0548801	0.609585	0.0900287	0.928264	0.954315
MIR4684	0	NA	NA	NA	NA	NA
AL611946.1	0	NA	NA	NA	NA	NA
RP11-69E9.1	0	NA	NA	NA	NA	NA
MIR4253	0	NA	NA	NA	NA	NA
LACTBL1	0.700486	0.14404	3.07106	0.0469025	0.962591	NA
C1orf234	2.63472	-2.1481	1.54653	-1.38898	0.164839	NA
KDM1A	2610.57	-0.166435	0.0870386	-1.9122	0.0558502	0.175774
RP1-184J9.2	0.0979904	-0.90672	3.11315	-0.291255	0.770856	NA
MIR3115	0	NA	NA	NA	NA	NA
MIR4419A	0	NA	NA	NA	NA	NA
LUZP1	974.506	0.096491	0.108461	0.889636	0.373661	0.542072
RP5-979D14.1	0.069222	-0.0261588	3.11186	-0.00840615	0.993293	NA
RNU6-514P	0	NA	NA	NA	NA	NA
RNU6-135P	0	NA	NA	NA	NA	NA
HTR1D	53.2357	1.22479	0.484312	2.52893	0.0114411	0.0799491
RP5-1057J7.1	0.678722	0.573	3.0732	0.18645	0.852092	NA
LINC01355	4.55787	-0.577006	1.38959	-0.415236	0.67797	NA
HNRNPR	3908.38	-0.00717139	0.0838752	-0.0855008	0.931863	0.956165
ZNF436	547.931	0.0505392	0.127756	0.395591	0.692407	0.798427
ZNF436-AS1	36.5385	0.751795	0.358454	2.09733	0.0359648	0.139468
RP5-1057J7.7	0.328476	0.807395	3.08352	0.261842	0.793443	NA
TCEA3	878.879	-0.397754	0.193246	-2.05828	0.0395632	0.145789
RP4-654C18.1	0.460259	0.27983	3.0734	0.091049	0.927454	NA
ASAP3	31.1739	0.220033	0.401931	0.547441	0.584076	0.719105
E2F2	7.83525	-0.520819	0.677013	-0.769289	0.441722	NA
RP1-150O5.3	0	NA	NA	NA	NA	NA
ID3	272.707	-0.739268	0.290755	-2.54258	0.0110037	0.0786928
MDS2	284.264	0.396016	0.18538	2.13624	0.0326597	0.132884
RP11-223J15.2	0	NA	NA	NA	NA	NA
RPL11	124310	-0.492361	0.134102	-3.67153	0.000241099	0.0120533
RP5-886K2.1	0.149844	0.434087	3.11002	0.139577	0.888994	NA
TCEB3	1508.83	-0.117636	0.0796696	-1.47655	0.139795	0.294199
TCEB3-AS1	0.498565	-1.68448	3.09034	-0.545081	0.585698	NA
PITHD1	716.487	-0.188082	0.138502	-1.35798	0.174471	0.336357
LYPLA2	742.725	-0.516147	0.150401	-3.43181	0.000599567	0.0189959
GALE	260.963	0.024685	0.181696	0.135859	0.891933	0.930792
HMGCL	927.01	-0.325273	0.147426	-2.20634	0.0273602	0.121159
FUCA1	771.219	-0.195484	0.159449	-1.226	0.220201	0.390241
CNR2	8.94531	0.97847	0.729936	1.34049	0.180087	0.342675
RP11-4M23.2	9.42386	1.09194	0.78113	1.3979	0.162143	0.32157
RP11-4M23.3	0	NA	NA	NA	NA	NA
MIR378F	0	NA	NA	NA	NA	NA
RP11-4M23.4	0.304719	0.676402	3.08669	0.219135	0.826545	NA
PNRC2	983.113	-0.248192	0.0997026	-2.48933	0.0127986	0.0848425
SRSF10	1592.26	0.0473158	0.0880041	0.537654	0.590816	0.724978
RP11-4M23.7	0	NA	NA	NA	NA	NA
RP11-293P20.2	0	NA	NA	NA	NA	NA
MYOM3	11.6101	1.1179	0.83263	1.34261	0.179398	0.341885
RP11-293P20.4	0	NA	NA	NA	NA	NA
IL22RA1	18.0025	0.177208	0.665113	0.266433	0.789906	0.864403
IFNLR1	65.3336	-0.482685	0.270538	-1.78417	0.0743958	0.205957
RP11-10N16.2	0.0793645	0.0113215	3.11573	0.00363365	0.997101	NA
AL590683.1	0	NA	NA	NA	NA	NA
AL590683.2	0	NA	NA	NA	NA	NA
RP11-10N16.3	0	NA	NA	NA	NA	NA
GRHL3	5.95784	-0.132766	0.813168	-0.16327	0.870306	NA
STPG1	100.031	-0.114514	0.263252	-0.434998	0.663564	0.778451
NIPAL3	657.096	-0.169577	0.115442	-1.46894	0.141849	0.296717
RCAN3	1061.55	-0.337503	0.141733	-2.38126	0.0172534	0.0973403
RP4-594I10.3	0	NA	NA	NA	NA	NA
NCMAP	2.32175	1.83058	1.79746	1.01843	0.308476	NA
RP11-496D1.2	0	NA	NA	NA	NA	NA
SRRM1	9468.93	0.00636428	0.0699069	0.0910394	0.927461	0.953752
CLIC4	28.0495	-0.0880689	0.446975	-0.197033	0.843802	0.898975
RNU6-1208P	0	NA	NA	NA	NA	NA
RUNX3	1005.13	-0.506542	0.197314	-2.56719	0.0102527	0.0765152
MIR6731	0	NA	NA	NA	NA	NA
RP11-84D1.1	0	NA	NA	NA	NA	NA
RP11-84D1.2	0	NA	NA	NA	NA	NA
MIR4425	0	NA	NA	NA	NA	NA
RP4-799D16.1	0	NA	NA	NA	NA	NA
RP4-781L3.1	1.53826	1.17542	1.78363	0.659006	0.509892	NA
RP4-706G24.1	0	NA	NA	NA	NA	NA
SYF2	2657.3	-0.37331	0.123827	-3.01478	0.00257163	0.039112
RSRP1	3534.46	-0.00881067	0.0981063	-0.0898073	0.92844	0.954358
RP3-465N24.6	0	NA	NA	NA	NA	NA
RP3-465N24.5	0	NA	NA	NA	NA	NA
RHD	263.201	0.252143	0.164746	1.5305	0.125894	0.277621
SDHDP6	13.8698	0.0838106	0.845888	0.09908	0.921075	0.949128
RP11-335G20.7	0	NA	NA	NA	NA	NA
TMEM50A	1539.31	-0.340483	0.136825	-2.48846	0.0128299	0.0848425
RHCE	70.5975	0.0915102	0.411595	0.222331	0.824057	0.886114
RP3-469D22.1	63.0553	-0.313089	0.33387	-0.937756	0.34837	0.518174
TMEM57	1175.26	-0.0400319	0.101647	-0.393832	0.693705	0.799173
LDLRAP1	6666.17	-0.323581	0.132985	-2.43322	0.0149654	0.0910564
RP11-70P17.1	0	NA	NA	NA	NA	NA
MAN1C1	3452.78	-0.162543	0.0948716	-1.7133	0.086658	0.224272
RP1-187B23.1	5.09426	0.873923	1.03465	0.844653	0.398305	NA
SEPN1	1901.34	-0.207158	0.146728	-1.41186	0.157992	0.317074
RP1-317E23.6	2.30579	-0.786894	1.76514	-0.445796	0.655745	NA
RP1-317E23.3	26.9735	-0.333944	0.505961	-0.660018	0.509242	0.657903
MTFR1L	800.253	-0.29741	0.150536	-1.97567	0.0481922	0.162147
RP1-317E23.7	0	NA	NA	NA	NA	NA
AUNIP	32.4727	0.644454	0.400678	1.60841	0.107745	0.25471
RP1-125I3.2	15.382	0.919423	0.66263	1.38754	0.165278	0.325456
PAQR7	35.4621	0.0449926	0.331395	0.135767	0.892005	0.930792
STMN1	641.891	-0.343247	0.175744	-1.95311	0.050807	0.166765
SNRPFP2	0.315174	-1.75063	3.10024	-0.564675	0.572295	NA
RP1-125I3.4	0	NA	NA	NA	NA	NA
MIR3917	0	NA	NA	NA	NA	NA
AL033528.1	0	NA	NA	NA	NA	NA
PAFAH2	501.284	-0.190559	0.130013	-1.46569	0.142733	0.297807
RNU6-110P	0	NA	NA	NA	NA	NA
SCARNA17	0	NA	NA	NA	NA	NA
SCARNA18	13.2234	-0.0679064	1.0326	-0.0657624	0.947567	0.966416
EXTL1	2.8416	1.53974	1.41859	1.0854	0.277744	NA
SLC30A2	1.71415	1.2873	1.72297	0.747142	0.454978	NA
TRIM63	2.47811	-0.377992	1.51865	-0.2489	0.803438	NA
AL391650.1	0	NA	NA	NA	NA	NA
PDIK1L	368.585	-0.116399	0.125519	-0.927339	0.35375	0.523298
FAM110D	1.3964	1.35414	2.55308	0.530395	0.595838	NA
ZNF593	51.5489	-0.615002	0.363669	-1.69111	0.0908167	0.230343
RP11-96L14.7	1.5472	1.42774	1.64885	0.865898	0.386546	NA
CNKSR1	353.665	0.24413	0.14705	1.66019	0.0968761	0.239304
CATSPER4	4.25915	1.13771	1.01881	1.1167	0.264122	NA
RP11-231P20.2	0.163882	-1.32147	3.10618	-0.425433	0.670521	NA
RP11-231P20.6	0.718146	0.369328	3.04551	0.121269	0.903478	NA
CEP85	755.887	-0.0381299	0.114596	-0.332734	0.739335	0.831772
RP11-231P20.5	0.820014	2.05418	2.67884	0.766818	0.44319	NA
SH3BGRL3	1107.88	-0.607265	0.178263	-3.40657	0.000657851	0.0199072
UBXN11	766.27	-0.225183	0.15649	-1.43897	0.15016	0.306927
CD52	3895.18	-0.545447	0.190171	-2.86819	0.00412833	0.0492328
AIM1L	34.2765	-0.00172216	0.401657	-0.00428763	0.996579	0.997545
RP11-569G9.7	4.02177	0.222194	1.01899	0.218053	0.827388	NA
ZNF683	81.212	-0.163181	0.29055	-0.561626	0.574371	0.711501
LIN28A	4.78395	2.6576	1.47171	1.80579	0.0709505	NA
DHDDS	1018.29	-0.0596159	0.0844405	-0.706011	0.480181	0.634046
RP3-476K8.4	88.4807	0.616513	0.387705	1.59016	0.111798	0.259974
RP3-476K8.3	0.063344	0.0165541	3.11621	0.00531227	0.995761	NA
HMGN2	9113.05	-0.420152	0.128834	-3.26119	0.00110944	0.0254835
DPPA2P2	14.072	0.834339	0.766612	1.08835	0.276442	0.448056
RPS6KA1	2258.1	-0.341209	0.133506	-2.55575	0.0105958	0.0776023
MIR1976	0	NA	NA	NA	NA	NA
RN7SL679P	0	NA	NA	NA	NA	NA
RNU7-29P	0	NA	NA	NA	NA	NA
RP11-492M19.3	0	NA	NA	NA	NA	NA
snoU13	0.069222	-0.0261588	3.11186	-0.00840615	0.993293	NA
RP4-785J1.1	0.917993	-0.521623	3.05473	-0.170759	0.864413	NA
RP5-968P14.2	0.085909	-0.922653	3.11477	-0.296219	0.767063	NA
ARID1A	13567.6	-0.138221	0.121975	-1.13319	0.257134	0.42844
PIGV	485.297	-0.083204	0.135315	-0.614892	0.538626	0.682078
RN7SL165P	0	NA	NA	NA	NA	NA
ZDHHC18	887.126	-0.323145	0.139907	-2.30972	0.0209038	0.10662
SFN	21.3275	0.54743	0.586339	0.933641	0.350489	0.520219
RP1-50O24.6	0	NA	NA	NA	NA	NA
GPN2	359.413	-0.105494	0.155955	-0.676438	0.498763	0.649458
GPATCH3	598.238	-0.230171	0.148177	-1.55335	0.120339	0.270986
NUDC	3818.89	-0.318522	0.123161	-2.58622	0.0097034	0.0744184
NR0B2	15.2183	0.99288	0.61132	1.62416	0.104343	0.249546
KDF1	42.5561	-0.525279	0.339538	-1.54704	0.121854	0.272845
RP11-344H11.4	2.49793	-0.627486	1.30734	-0.479971	0.631248	NA
RP11-344H11.5	1.10948	0.754223	3.06142	0.246364	0.805401	NA
OSTCP2	7.50927	1.58888	1.20974	1.31341	0.189046	NA
TRNP1	0.196953	-1.35836	3.11035	-0.436721	0.662314	NA
FAM46B	7.23608	0.75349	0.917082	0.821617	0.411295	NA
FKSG62	1.77995	-0.431493	1.31375	-0.328442	0.742577	NA
SLC9A1	762.028	-0.0922957	0.113791	-0.811096	0.417311	0.580427
RP11-40H20.5	2.01984	2.65769	2.10803	1.26075	0.2074	NA
CHCHD3P3	27.3907	0.704476	0.462001	1.52484	0.1273	0.279216
NPM1P39	323.008	-0.0430661	0.185428	-0.232252	0.816342	0.881281
SNRPEP7	0.180007	0.0861135	3.09826	0.0277942	0.977826	NA
RP11-40H20.4	0	NA	NA	NA	NA	NA
WDTC1	2844.85	-0.222037	0.0988257	-2.24675	0.024656	0.115041
RP11-4K3__A.3	4.57226	-0.156858	1.4905	-0.105239	0.916187	NA
TMEM222	435.569	-0.217559	0.161331	-1.34852	0.17749	0.339812
RNU6-48P	0	NA	NA	NA	NA	NA
RP11-4K3__A.5	131.412	0.108382	0.236092	0.459068	0.646186	0.766369
FO393419.1	0	NA	NA	NA	NA	NA
SYTL1	1040.75	-0.312079	0.108205	-2.88413	0.00392491	0.0480926
MAP3K6	73.3975	-0.190299	0.330571	-0.575668	0.564839	0.704375
FCN3	7.4262	1.31143	1.11192	1.17943	0.238227	NA
CD164L2	4.64986	1.22637	1.23191	0.995505	0.319491	NA
RP1-144C9.2	0	NA	NA	NA	NA	NA
GPR3	55.9837	1.31311	0.503889	2.60596	0.00916177	0.0721631
WASF2	5380.74	-0.0320303	0.0748684	-0.427822	0.668781	0.781882
RP4-752I6.1	0.063344	0.0165541	3.11621	0.00531227	0.995761	NA
RP1-159A19.4	0	NA	NA	NA	NA	NA
AHDC1	272.884	-0.199608	0.142469	-1.40107	0.161194	0.320562
FGR	77.5461	-0.560567	0.25813	-2.17165	0.0298824	0.126881
RP1-159A19.3	0.667537	-0.770149	3.06127	-0.251578	0.801367	NA
RP11-288L9.1	0	NA	NA	NA	NA	NA
IFI6	71.7222	-0.766261	0.292262	-2.62183	0.00874582	0.0706013
RP11-288L9.4	0	NA	NA	NA	NA	NA
RNU6-949P	0	NA	NA	NA	NA	NA
CHMP1AP1	0.132566	0.41939	3.10805	0.134937	0.892662	NA
RNU6-424P	0	NA	NA	NA	NA	NA
FAM76A	356.478	-0.282534	0.118855	-2.37712	0.0174483	0.098067
RP3-426I6.2	2.94407	0.47722	1.0962	0.435342	0.663314	NA
RPEP3	39.9425	0.777512	0.460386	1.68883	0.0912528	0.230953
STX12	494.605	-0.126609	0.101293	-1.24992	0.211328	0.380033
RP3-426I6.5	0	NA	NA	NA	NA	NA
AL020997.1	0	NA	NA	NA	NA	NA
RP3-426I6.6	0	NA	NA	NA	NA	NA
RNU6-1245P	0	NA	NA	NA	NA	NA
PPP1R8	1169.86	-0.336413	0.161437	-2.08386	0.037173	0.14213
SCARNA1	731.353	-0.788381	0.894819	-0.881051	0.37829	0.545843
AL109927.1	0	NA	NA	NA	NA	NA
THEMIS2	540.859	-0.147839	0.106249	-1.39144	0.164092	0.323869
RPA2	1618.54	-0.301054	0.144763	-2.07963	0.0375591	0.142656
SMPDL3B	8.16396	2.5157	0.871712	2.88593	0.00390259	NA
RP11-460I13.2	0	NA	NA	NA	NA	NA
XKR8	108.257	-0.408846	0.212837	-1.92093	0.0547402	0.173923
EYA3	1126.27	0.0992681	0.0949063	1.04596	0.29558	0.467485
RP11-460I13.6	0.138444	0.182145	3.10604	0.0586421	0.953237	NA
RN7SL559P	0	NA	NA	NA	NA	NA
AL137792.1	0	NA	NA	NA	NA	NA
SPCS2P4	383.95	-0.182374	0.198541	-0.918568	0.358321	0.527819
RP5-1053E7.2	0	NA	NA	NA	NA	NA
RP5-1053E7.3	8.63655	1.00669	0.824639	1.22077	0.222174	NA
RNU6-176P	0	NA	NA	NA	NA	NA
PTAFR	51.2528	0.357882	0.315849	1.13308	0.257181	0.42844
DNAJC8	3642.94	-0.382511	0.136808	-2.79597	0.00517441	0.0551101
ATPIF1	797.364	-0.636757	0.142802	-4.45901	8.23393e-06	0.00269148
RP5-1092A3.4	1.53254	0.148054	1.94985	0.0759309	0.939474	NA
RP5-1092A3.5	0	NA	NA	NA	NA	NA
SESN2	89.961	-0.528923	0.306312	-1.72675	0.0842127	0.220597
MED18	227.474	-0.319141	0.138252	-2.3084	0.020977	0.10678
PHACTR4	1691.85	-0.0111778	0.0930385	-0.120141	0.904371	0.938929
RP1-308E4.1	12.8902	1.03323	0.681819	1.5154	0.129672	0.281656
RNU6ATAC27P	0	NA	NA	NA	NA	NA
RCC1	372.91	-0.419633	0.184032	-2.28022	0.0225949	0.110601
SNHG3	273.638	-0.384855	0.15482	-2.48582	0.0129253	0.0850668
SNORA73A	72213.6	-0.835113	0.435013	-1.91974	0.0548902	0.174094
SNORA73B	162208	-0.930378	0.587964	-1.58237	0.113565	0.262387
PRDX3P2	4.89711	0.936836	0.863217	1.08528	0.277796	NA
RP4-669K10.8	0.927249	-0.0946128	3.03564	-0.0311673	0.975136	NA
TRNAU1AP	604.798	-0.236121	0.11702	-2.01779	0.0436134	0.153639
SNHG12	257.087	0.0860096	0.150327	0.572152	0.567219	0.706088
SNORD99	1.5933	0.510958	2.90556	0.175855	0.860408	NA
SNORA61	398.269	-0.580489	0.758732	-0.765078	0.444225	0.603297
SNORA44	156.55	-4.24623	2.45186	-1.73184	0.0833019	0.219076
SNORA16A	446.072	-1.92102	0.709615	-2.70713	0.00678683	0.0629693
TAF12	257.389	-0.316836	0.170139	-1.86222	0.0625727	0.186804
RAB42	3.67498	0.50259	1.0259	0.4899	0.624205	NA
RP11-442N24__B.1	0	NA	NA	NA	NA	NA
RNU11	0.907752	-0.983996	3.08167	-0.319306	0.749494	NA
GMEB1	782.997	-0.15778	0.105877	-1.49022	0.136167	0.289899
SCARNA24	0	NA	NA	NA	NA	NA
YTHDF2	1907.7	-0.145865	0.0847508	-1.72111	0.0852311	0.222279
OPRD1	2.47399	2.02019	1.42949	1.41322	0.15759	NA
RP1-212P9.3	0	NA	NA	NA	NA	NA
EPB41	33325.3	-0.0914314	0.0800782	-1.14178	0.253547	0.424985
RP4-604A21.1	20.5163	1.15025	0.544162	2.11381	0.0345315	0.136575
TMEM200B	18.0668	0.60854	0.635011	0.958314	0.337905	0.50814
RP11-242O24.3	0	NA	NA	NA	NA	NA
SRSF4	2932.23	0.0770617	0.0866794	0.889042	0.37398	0.542423
uc_338	3.02344	0.333795	1.08535	0.307546	0.758427	NA
MECR	209.508	-0.267345	0.160131	-1.66955	0.0950093	0.236632
RP11-467D18.2	0	NA	NA	NA	NA	NA
PTPRU	9.90707	0.908117	0.773988	1.17329	0.240678	0.412198
AL645859.1	0	NA	NA	NA	NA	NA
RP3-437I16.1	0	NA	NA	NA	NA	NA
AL139151.1	0	NA	NA	NA	NA	NA
RP11-810H18.1	0.130715	0.182742	3.10531	0.0588482	0.953073	NA
AC092265.1	0	NA	NA	NA	NA	NA
RP4-656G21.1	0	NA	NA	NA	NA	NA
AL645944.1	0	NA	NA	NA	NA	NA
RP11-179G8.1	0	NA	NA	NA	NA	NA
RP11-111I12.1	0	NA	NA	NA	NA	NA
RP5-893G23.1	0	NA	NA	NA	NA	NA
RP3-357I16.1	0	NA	NA	NA	NA	NA
RP4-591L5.1	0	NA	NA	NA	NA	NA
RP4-591L5.2	0	NA	NA	NA	NA	NA
MATN1	5.29008	-1.23596	1.01288	-1.22024	0.222375	NA
MATN1-AS1	60.6342	-0.184226	0.266973	-0.690053	0.490161	0.642647
LAPTM5	14232.8	-0.429631	0.175654	-2.4459	0.0144493	0.0898368
MIR4420	0	NA	NA	NA	NA	NA
RP5-1125N11.1	0	NA	NA	NA	NA	NA
RP1-65J11.1	0	NA	NA	NA	NA	NA
RN7SKP91	0	NA	NA	NA	NA	NA
RP1-65J11.5	0.778073	1.1731	3.05713	0.383726	0.701181	NA
SDC3	8.44042	1.51513	0.94123	1.60973	0.107456	NA
RN7SL371P	0	NA	NA	NA	NA	NA
PUM1	5423.89	-0.159402	0.090729	-1.7569	0.0789341	0.212803
RP11-201O14.1	4.29077	1.46407	1.31632	1.11224	0.266034	NA
RP11-201O14.2	0.063344	0.0165541	3.11621	0.00531227	0.995761	NA
SEPW1P	0	NA	NA	NA	NA	NA
RP11-490K7.1	2.82424	0.243177	1.41219	0.172199	0.863281	NA
NKAIN1	1.49659	2.63776	1.67853	1.57147	0.116073	NA
SNRNP40	1309.43	-0.341214	0.146933	-2.32225	0.0202197	0.104808
RP11-490K7.4	4.32179	-0.333349	1.16522	-0.286084	0.774814	NA
ZCCHC17	586.419	-0.115825	0.131167	-0.883036	0.377217	0.544923
RP11-266K22.2	0.519953	-0.396817	3.06808	-0.129337	0.897091	NA
FABP3	4.16042	0.700333	1.13105	0.619189	0.535792	NA
SERINC2	14.7215	0.288259	0.713245	0.404151	0.686101	0.794549
AC114494.1	3.62876	0.691005	1.35168	0.511221	0.609197	NA
RP11-439L8.2	1.10002	0.818537	1.99468	0.410361	0.681541	NA
RNU6-40P	0	NA	NA	NA	NA	NA
LINC01225	2.17801	0.24528	1.68589	0.14549	0.884324	NA
LINC01226	0.180007	0.0861135	3.09826	0.0277942	0.977826	NA
RP11-439L8.5	0	NA	NA	NA	NA	NA
RP11-73M7.1	0	NA	NA	NA	NA	NA
TINAGL1	9.39428	0.725202	0.766834	0.945709	0.344297	0.51375
HCRTR1	11.3462	1.2157	0.636584	1.90973	0.0561685	0.176318
PEF1	493.591	-0.580949	0.223893	-2.59477	0.00946552	0.0732405
RP11-73M7.6	0.27001	0.104019	3.09073	0.033655	0.973152	NA
RP11-73M7.9	0.0900033	0.0134962	3.11593	0.00433134	0.996544	NA
COL16A1	6.99356	0.669416	0.89467	0.748226	0.454324	NA
BAI2	18.4133	0.614398	0.524148	1.17218	0.241123	0.412492
MIR4254	0	NA	NA	NA	NA	NA
RP11-84A19.3	0	NA	NA	NA	NA	NA
SPOCD1	8.52029	1.19108	0.940727	1.26613	0.205467	NA
RP11-84A19.2	0.0653576	-0.0134336	3.11329	-0.00431493	0.996557	NA
RP11-84A19.4	0.063344	0.0165541	3.11621	0.00531227	0.995761	NA
PTP4A2	2059.39	-0.264397	0.108654	-2.43337	0.014959	0.0910437
AL136115.1	0	NA	NA	NA	NA	NA
RP4-534N18.2	0.126688	0.0756667	3.09769	0.0244269	0.980512	NA
KHDRBS1	3164.05	-0.220177	0.0965486	-2.28048	0.0225794	0.110601
RP11-277A4.4	0.155197	-1.32291	3.10635	-0.425871	0.670202	NA
TMEM39B	256.341	-0.278416	0.196017	-1.42037	0.155501	0.313864
MIR5585	0	NA	NA	NA	NA	NA
KPNA6	1820.38	-0.169209	0.0872439	-1.9395	0.0524408	0.169668
RP4-622L5.2	0.0900033	0.0134962	3.11593	0.00433134	0.996544	NA
TXLNA	1078.19	-0.111249	0.102749	-1.08272	0.278933	0.45065
CCDC28B	46.083	0.43303	0.307195	1.40963	0.15865	0.317733
RP4-622L5.7	22.106	0.56471	0.586986	0.96205	0.336024	0.506528
IQCC	261.957	0.242133	0.173135	1.39852	0.161957	0.321388
DCDC2B	37.1714	0.664742	0.357127	1.86136	0.0626935	0.186976
TMEM234	335.127	0.28824	0.163366	1.76437	0.0776691	0.210874
EIF3I	2365.63	-0.528562	0.169468	-3.11894	0.00181502	0.0327923
MTMR9LP	0.063344	0.0165541	3.11621	0.00531227	0.995761	NA
FAM167B	2.11877	-1.12398	1.35875	-0.827214	0.408116	NA
LCK	7251	-0.337557	0.117576	-2.87096	0.00409228	0.0491443
HDAC1	4579.21	-0.366439	0.119447	-3.06781	0.00215635	0.0357657
MARCKSL1	71.2463	-0.527581	0.34023	-1.55066	0.120983	0.271841
RP4-811H24.9	0	NA	NA	NA	NA	NA
TSSK3	247.784	0.248819	0.171309	1.45245	0.146376	0.302122
FAM229A	138.71	0.185291	0.332239	0.557703	0.577047	0.713444
BSDC1	1182.93	-0.0536773	0.0922972	-0.58157	0.560857	0.701096
GAPDHP20	0.536519	0.447955	3.07932	0.145472	0.884338	NA
RP11-395N6.4	0.591189	0.502409	3.07459	0.163407	0.870198	NA
LRRC37A12P	6.25095	2.21486	1.39375	1.58914	0.11203	NA
RN7SL122P	0	NA	NA	NA	NA	NA
RP1-27O5.3	62.1046	1.25182	0.549737	2.27713	0.0227786	0.111106
ZBTB8B	6.79478	2.17782	1.16929	1.86252	0.0625292	NA
ZBTB8A	1.22302	2.49358	3.04728	0.818297	0.413188	NA
ZBTB8OS	382.999	-0.497057	0.184382	-2.69579	0.00702215	0.0639701
RBBP4	4534.66	-0.134092	0.0733891	-1.82713	0.0676798	0.194908
SYNC	42.4471	1.58783	0.76787	2.06784	0.0386553	0.144444
RP11-114B7.6	0	NA	NA	NA	NA	NA
KIAA1522	41.8018	-0.34862	0.331722	-1.05094	0.293286	0.465363
YARS	4949.38	-0.233191	0.111126	-2.09843	0.035867	0.139292
S100PBP	1381.17	0.112921	0.0882421	1.27967	0.20066	0.367188
FNDC5	17.2885	0.955601	0.585568	1.63192	0.102696	0.247166
HPCA	8.52995	2.26584	0.985227	2.29982	0.0214586	NA
TMEM54	4.02331	1.06662	1.41319	0.754763	0.450391	NA
RNF19B	758.387	-0.203304	0.119248	-1.70489	0.0882153	0.226188
FKSG48	2.46052	0.420195	1.49533	0.281005	0.778706	NA
RP4-803A2.1	3.48481	2.19701	1.16874	1.87981	0.0601345	NA
RP4-803A2.2	6.33865	2.43076	1.04535	2.32531	0.0200555	NA
RP1-117O3.2	18.5222	1.28707	0.563514	2.28401	0.0223707	0.110486
AK2	4889.72	-0.0795848	0.0808253	-0.984652	0.324795	0.496645
AZIN2	152.612	0.0613206	0.187854	0.326427	0.744101	0.835443
RP11-131M11.2	0.534333	1.08463	3.06757	0.353581	0.723653	NA
TRIM62	423.01	-0.0995025	0.106195	-0.936976	0.348771	0.518568
RP11-131M11.3	5.89847	0.965196	0.856527	1.12687	0.259797	NA
ZNF362	764.018	-0.476712	0.164979	-2.88953	0.00385816	0.0477665
RP11-415J8.7	0.063344	0.0165541	3.11621	0.00531227	0.995761	NA
A3GALT2	0.374475	0.152642	3.08158	0.0495337	0.960494	NA
RP11-415J8.3	6.83549	1.27379	0.824279	1.54534	0.122264	NA
PHC2	416.887	-0.522575	0.209353	-2.49614	0.0125552	0.0840237
AL513327.1	0	NA	NA	NA	NA	NA
RN7SKP16	0	NA	NA	NA	NA	NA
RP11-415J8.5	0	NA	NA	NA	NA	NA
AL138837.1	0	NA	NA	NA	NA	NA
TLR12P	0	NA	NA	NA	NA	NA
ZSCAN20	149.001	0.136047	0.178226	0.763343	0.445259	0.603805
RP4-580O19.2	0.809234	0.0735759	3.05378	0.0240934	0.980778	NA
CSMD2	16.3324	0.397668	0.748251	0.531464	0.595097	0.728175
AL161643.1	0	NA	NA	NA	NA	NA
HSPD1P14	0.138444	0.182145	3.10604	0.0586421	0.953237	NA
HMGB4	5.09516	1.32483	1.11946	1.18346	0.236626	NA
CSMD2-AS1	0.171818	-1.05057	3.10095	-0.338789	0.734768	NA
RNA5SP42	0	NA	NA	NA	NA	NA
C1orf94	12.3531	1.11644	0.857458	1.30203	0.192906	0.357869
AC115286.1	0	NA	NA	NA	NA	NA
RP4-657M3.2	0	NA	NA	NA	NA	NA
MIR552	0	NA	NA	NA	NA	NA
SMIM12	384.803	-0.379437	0.217185	-1.74707	0.0806253	0.215288
GJB5	38.979	1.4358	0.518661	2.76828	0.00563537	0.0579268
GJB4	11.8273	2.10264	0.785856	2.6756	0.00745954	0.0656415
RP1-34M23.5	9.03262	1.21855	0.963381	1.26487	0.205919	0.373702
AL121988.1	0	NA	NA	NA	NA	NA
GJB3	65.5639	1.80854	0.406383	4.45034	8.57343e-06	0.00276
GJA4	19.6932	1.15077	0.572398	2.01043	0.0443857	0.154804
RP5-997D16.2	0.619046	0.107034	3.06998	0.0348648	0.972188	NA
DLGAP3	24.4764	0.113897	0.577812	0.197117	0.843736	0.898949
RP11-244H3.1	63.7427	-0.094856	0.241665	-0.39251	0.694682	0.799345
RP11-244H3.4	796.664	-0.0651598	0.137163	-0.475053	0.634749	0.757723
ZMYM6NB	79.7641	-0.742664	0.317272	-2.34078	0.0192433	0.102395
ZMYM6	1714.63	0.252483	0.139669	1.80772	0.0706504	0.199722
RP11-248I9.2	0	NA	NA	NA	NA	NA
ZMYM1	809.899	0.104874	0.132903	0.789097	0.430056	0.591173
EFCAB14P1	8.34224	1.55666	0.854623	1.82146	0.0685375	NA
SFPQ	9673.03	0.0152335	0.101654	0.149856	0.880878	0.923199
ZMYM4	3629.13	-0.0785632	0.0738714	-1.06351	0.28755	0.459321
RN7SL503P	0.178612	-1.10225	3.10513	-0.354976	0.722608	NA
SNORA62	587.902	-9.91428	1.97559	-5.01838	5.21087e-07	0.000651266
RPL5P4	126.709	-0.0423698	0.192105	-0.220556	0.825438	0.886658
ZMYM4-AS1	18.6162	-0.331981	0.578105	-0.574258	0.565793	0.705036
KIAA0319L	2004.2	0.0494553	0.078853	0.627184	0.530539	0.67572
RP4-728D4.3	0	NA	NA	NA	NA	NA
NCDN	391.299	-0.194373	0.146477	-1.32699	0.184512	0.347887
RP4-728D4.2	5.92138	0.160709	0.805161	0.199599	0.841795	NA
TFAP2E	127.44	0.516512	0.260132	1.98557	0.0470808	0.160103
PSMB2	718.879	-0.335864	0.146972	-2.28523	0.0222996	0.110288
C1orf216	38.8044	-0.16789	0.357872	-0.469136	0.638973	0.761171
CLSPN	88.81	0.345671	0.297552	1.16172	0.245351	0.417072
RP11-435D7.3	1.65358	0.19689	1.61812	0.121678	0.903154	NA
AGO4	1885.25	-0.1424	0.0886587	-1.60616	0.10824	0.255388
AGO1	1584.35	-0.0803433	0.0932264	-0.861808	0.388793	0.555074
RP4-789D17.4	0	NA	NA	NA	NA	NA
RP4-789D17.3	0	NA	NA	NA	NA	NA
RP4-789D17.5	0	NA	NA	NA	NA	NA
AGO3	2181.39	0.17302	0.142794	1.21167	0.225637	0.395717
RP4-665N4.8	0.387706	-0.452205	3.08203	-0.146723	0.883351	NA
RP4-665N4.4	0	NA	NA	NA	NA	NA
TEKT2	10.5773	0.50342	0.815689	0.617171	0.537122	0.68092
ADPRHL2	272.02	-0.264002	0.150935	-1.74911	0.0802717	0.214721
COL8A2	47.4966	0.685915	0.437696	1.56711	0.11709	0.267104
TRAPPC3	519.804	-0.409647	0.180692	-2.2671	0.0233841	0.112331
MAP7D1	3604.33	-0.389522	0.138753	-2.80731	0.00499576	0.0540031
RN7SL131P	0	NA	NA	NA	NA	NA
THRAP3	5983.15	-0.0257848	0.0925451	-0.278619	0.780538	0.858575
UBE2V2P4	0.201788	0.611868	3.10226	0.197233	0.843645	NA
AL360074.1	0	NA	NA	NA	NA	NA
SH3D21	201.32	0.237415	0.23726	1.00065	0.316994	0.489048
EVA1B	10.4881	-1.07475	0.691452	-1.55434	0.120104	0.27065
RP11-268J15.5	67.6885	0.603477	0.337924	1.78584	0.0741257	0.205526
STK40	780.659	-0.300445	0.162737	-1.8462	0.0648633	0.190527
LSM10	311.314	-0.735136	0.182272	-4.03317	5.50297e-05	0.00691844
RNU4-27P	0	NA	NA	NA	NA	NA
OSCP1	18.8828	0.045912	0.506094	0.0907182	0.927717	0.953844
SNORA63	8157.41	-1.13723	0.551374	-2.06254	0.0391564	0.145269
MRPS15	471.376	-0.380043	0.186489	-2.03789	0.0415611	0.149717
CSF3R	67.1289	1.07873	0.448622	2.40455	0.0161926	0.0942037
FTLP18	0.0900033	0.0134962	3.11593	0.00433134	0.996544	NA
AL080286.1	0	NA	NA	NA	NA	NA
RP4-614N24.1	0	NA	NA	NA	NA	NA
GRIK3	10.358	0.361633	0.809726	0.446612	0.655155	0.773081
AC117945.1	0	NA	NA	NA	NA	NA
MIR4255	0	NA	NA	NA	NA	NA
RNU6-636P	0	NA	NA	NA	NA	NA
RP5-1180C18.1	0	NA	NA	NA	NA	NA
RNA5SP43	0	NA	NA	NA	NA	NA
RPS29P6	0	NA	NA	NA	NA	NA
LINC01137	0.328476	0.807395	3.08352	0.261842	0.793443	NA
ZC3H12A	498.99	-0.266995	0.131413	-2.03172	0.0421823	0.151112
MIR6732	0	NA	NA	NA	NA	NA
MEAF6	1001.4	-0.296278	0.120282	-2.46319	0.0137707	0.0879401
MIR5581	0	NA	NA	NA	NA	NA
SNIP1	345.792	-0.173857	0.158631	-1.09598	0.273088	0.444451
FTH1P1	86.6177	0.367785	0.328031	1.12119	0.262207	0.433483
RP3-423B22.5	3.71578	-1.33785	1.01024	-1.32428	0.185409	NA
DNALI1	10.3361	1.25698	0.807975	1.55571	0.119776	0.270416
GNL2	1844.55	-0.159514	0.104915	-1.52042	0.128405	0.28022
RSPO1	2.40031	1.16844	1.43467	0.81443	0.415399	NA
C1orf109	100.694	-0.421395	0.195955	-2.15047	0.0315181	0.130539
CDCA8	52.3911	-0.29878	0.37386	-0.799176	0.424188	0.585929
EPHA10	5.65565	1.96394	1.1085	1.77172	0.0764418	NA
ACTN4P2	5.07313	1.66383	1.07893	1.54212	0.123045	NA
RP11-109P14.2	0.710601	-0.254803	3.04691	-0.0836267	0.933353	NA
MANEAL	92.6871	0.262767	0.297523	0.883183	0.377137	0.544882
RP11-109P14.9	2.36567	0.536146	3.03614	0.176588	0.859832	NA
YRDC	196.5	-0.741608	0.169601	-4.37267	1.22734e-05	0.00337035
C1orf122	50.5149	-0.609915	0.330842	-1.84352	0.0652527	0.191073
MTF1	938.044	0.0418344	0.0972071	0.430364	0.666931	0.780714
RP11-109P14.8	0.265132	0.783942	3.09249	0.253499	0.799883	NA
RP11-109P14.10	0.866599	-0.246102	3.05581	-0.0805356	0.935811	NA
INPP5B	1644.01	-0.236161	0.0964693	-2.44804	0.0143634	0.0897195
RNU6-584P	0	NA	NA	NA	NA	NA
SF3A3	3846.13	-0.170301	0.0753622	-2.25976	0.0238361	0.113342
RNU6-510P	0	NA	NA	NA	NA	NA
FHL3	66.3264	-0.124844	0.299575	-0.416738	0.67687	0.787616
UTP11L	484.716	-0.285781	0.136898	-2.08755	0.036838	0.141537
POU3F1	2.96725	-0.712838	1.2208	-0.58391	0.559281	NA
RP5-884C9.2	0	NA	NA	NA	NA	NA
RP5-884C9.3	0.0658914	-0.9043	3.11289	-0.290502	0.771432	NA
MIR3659	0	NA	NA	NA	NA	NA
LINC01343	1.98823	-0.996519	3.02138	-0.329822	0.741534	NA
RP11-329N22.2	0	NA	NA	NA	NA	NA
RNU6-753P	0	NA	NA	NA	NA	NA
RP11-329N22.1	0	NA	NA	NA	NA	NA
RP11-334L9.1	28.7049	0.838143	0.796114	1.05279	0.292436	0.464576
RRAGC	587.074	-0.0880241	0.190642	-0.461724	0.644279	0.764962
RP5-864K19.7	347.076	-0.36541	0.316078	-1.15607	0.247651	0.419336
RP5-864K19.4	2.65145	-0.862027	1.39654	-0.617261	0.537063	NA
MYCBP	76.1538	-0.0544768	0.315703	-0.172557	0.862999	0.911339
RP5-864K19.6	43.909	0.870863	0.494746	1.76022	0.0783699	0.21201
GJA9	111.971	0.347503	0.276287	1.25776	0.208478	0.376525
RHBDL2	16.5482	0.309856	0.59796	0.518188	0.604327	0.735319
RNU6-605P	0	NA	NA	NA	NA	NA
EIF1P2	0	NA	NA	NA	NA	NA
AKIRIN1	762.323	-0.262262	0.104936	-2.49927	0.0124449	0.0836216
NDUFS5	2011.13	-0.567777	0.159389	-3.5622	0.000367762	0.0152377
MACF1	44644	0.251001	0.141532	1.77345	0.0761537	0.208483
RNU6-608P	0	NA	NA	NA	NA	NA
RNA5SP44	0	NA	NA	NA	NA	NA
RP11-416A14.1	0	NA	NA	NA	NA	NA
RP11-420K8.1	1.86961	-0.207982	1.60328	-0.129723	0.896786	NA
HSPE1P8	3.55691	0.255027	0.929266	0.274439	0.783747	NA
BMP8A	13.0571	1.50526	0.952931	1.57961	0.114196	0.26316
OXCT2P1	29.5224	0.97943	0.697449	1.4043	0.160229	0.319493
RP11-69E11.4	39.0053	0.0484899	0.326259	0.148624	0.88185	0.923626
PPIEL	7.45543	0.0585869	0.841692	0.0696061	0.944507	NA
PABPC4	4487.66	-0.307641	0.104248	-2.95104	0.00316706	0.0430797
RP11-69E11.8	6.3498	0.00260223	0.817303	0.00318392	0.99746	NA
SNORA55	45.2695	-1.87434	0.805168	-2.32788	0.0199184	0.10388
HEYL	6.43561	1.58295	0.889535	1.77953	0.0751537	NA
RP1-144F13.3	0	NA	NA	NA	NA	NA
NT5C1A	10.9125	0.182462	0.805325	0.226569	0.820759	0.884235
HPCAL4	398.09	-0.0474125	0.132851	-0.356885	0.721178	0.818082
PPIE	1339.18	-0.250638	0.115827	-2.1639	0.0304721	0.128308
RP1-144F13.4	28.7344	1.23607	0.445903	2.77206	0.00557027	0.057592
RNU7-121P	0	NA	NA	NA	NA	NA
BMP8B	25.792	-1.00695	0.530308	-1.89881	0.0575894	0.178492
OXCT2	26.3475	1.40439	0.593148	2.36769	0.0178993	0.0992967
RP1-118J21.25	0	NA	NA	NA	NA	NA
RP1-118J21.24	0	NA	NA	NA	NA	NA
TRIT1	490.399	-0.220072	0.113723	-1.93515	0.0529717	0.170646
MYCL	25.7385	1.16757	0.538942	2.16641	0.0302801	0.127879
RP1-118J21.5	0.867249	-0.206364	3.07701	-0.0670665	0.946529	NA
MFSD2A	13.9652	0.160175	0.647823	0.247252	0.804713	0.874341
RP3-342P20.2	6.487	1.12525	0.898944	1.25174	0.210663	NA
CAP1	4773.26	-0.310319	0.121074	-2.56305	0.0103757	0.0769202
PPT1	2674.23	-0.134264	0.117172	-1.14588	0.251846	0.423314
RP11-115D7.3	1.30616	3.06603	2.74099	1.11858	0.263317	NA
RLF	2802.32	0.0849008	0.114936	0.738676	0.460104	0.616927
RNU6-1237P	0	NA	NA	NA	NA	NA
TMCO2	5.02753	0.0372258	1.09756	0.0339169	0.972943	NA
RP1-39G22.7	0.400575	-1.45048	3.09368	-0.468853	0.639175	NA
ZMPSTE24	679.453	-0.0635685	0.111398	-0.570643	0.568242	0.707
RP1-39G22.4	6.65696	-0.545413	0.774716	-0.704016	0.481423	NA
COL9A2	112.72	0.0303159	0.32628	0.0929138	0.925972	0.952831
RP1-228H13.1	8.65027	-0.133143	0.880955	-0.151135	0.879869	NA
SMAP2	3879.78	-0.218441	0.0931773	-2.34436	0.0190599	0.101853
RP1-228H13.2	0.069222	-0.0261588	3.11186	-0.00840615	0.993293	NA
ZFP69B	571.048	0.447796	0.160377	2.79215	0.0052359	0.055568
RP1-228H13.5	1.02924	2.13999	2.51504	0.850878	0.394837	NA
RP11-656D10.7	0	NA	NA	NA	NA	NA
ZFP69	487.003	0.356431	0.180246	1.97747	0.0479881	0.161765
RP11-656D10.3	0.069222	-0.0261588	3.11186	-0.00840615	0.993293	NA
EXO5	269.198	-0.112165	0.164421	-0.682181	0.495125	0.646306
RP11-656D10.5	0.535835	-1.15736	3.08562	-0.375082	0.707599	NA
RP11-656D10.6	0	NA	NA	NA	NA	NA
ZNF684	116.574	0.369725	0.207311	1.78343	0.0745168	0.20607
RP1-63P18.2	0	NA	NA	NA	NA	NA
GTF2F2P2	0	NA	NA	NA	NA	NA
RIMS3	36.2215	-0.34316	0.393222	-0.872688	0.382833	0.550193
RP4-739H11.3	0	NA	NA	NA	NA	NA
NFYC-AS1	3.27399	0.398601	1.00407	0.396986	0.691378	NA
NFYC	1391.86	-0.276521	0.0977433	-2.82905	0.00466858	0.0523661
MIR30E	0	NA	NA	NA	NA	NA
MIR30C1	0	NA	NA	NA	NA	NA
KCNQ4	10.9494	1.12625	0.722523	1.55878	0.119049	0.269436
RN7SL326P	0	NA	NA	NA	NA	NA
CITED4	1.17783	-1.28358	2.40548	-0.533607	0.593614	NA
RP5-1066H13.4	0	NA	NA	NA	NA	NA
RP11-348A7.1	0.759565	-0.103544	3.06007	-0.033837	0.973007	NA
AL391730.1	0	NA	NA	NA	NA	NA
UBE2V1P8	0.085909	-0.922653	3.11477	-0.296219	0.767063	NA
CTPS1	744.514	0.0983963	0.127295	0.772981	0.439534	0.599523
AL391730.2	0	NA	NA	NA	NA	NA
SLFNL1-AS1	14.1811	0.372263	0.624557	0.596043	0.551146	0.69283
SLFNL1	26.7183	0.366651	0.504713	0.726454	0.46756	0.622954
SCMH1	1504.04	-0.404342	0.178897	-2.2602	0.0238091	0.113324
RP4-635E8.1	5.82416	0.00880525	1.14883	0.00766456	0.993885	NA
RP11-399E6.1	0	NA	NA	NA	NA	NA
RP11-399E6.2	0.538894	1.07791	3.06013	0.352244	0.724655	NA
AC093151.2	0	NA	NA	NA	NA	NA
FOXO6	1.52726	-0.156536	2.1558	-0.0726116	0.942115	NA
RP11-399E6.4	0	NA	NA	NA	NA	NA
RNA5SP45	0	NA	NA	NA	NA	NA
EDN2	18.9418	1.45408	0.827574	1.75703	0.0789122	0.212772
HIVEP3	357.295	0.352089	0.141866	2.48184	0.0130707	0.0855339
RP11-486B10.3	0	NA	NA	NA	NA	NA
RP11-486B10.4	0.437439	-0.994456	3.07556	-0.323342	0.746436	NA
AL451006.1	0	NA	NA	NA	NA	NA
HNRNPFP1	0.570093	1.3155	3.07678	0.427556	0.668974	NA
RP11-319C21.1	0.273024	0.70957	3.09699	0.229116	0.818779	NA
GUCA2B	2.25277	0.114989	2.44754	0.0469815	0.962528	NA
GUCA2A	15.6405	-0.269998	0.90955	-0.296848	0.766583	0.849044
FOXJ3	3087.46	-0.0306215	0.0700086	-0.437396	0.661824	0.777624
RP11-223A3.1	0	NA	NA	NA	NA	NA
RIMKLA	12.5741	1.43607	0.882719	1.62687	0.103765	0.24864
RP11-157D18.2	0.84835	-1.23196	3.05397	-0.403395	0.686658	NA
ZMYND12	18.0867	-0.0544804	0.471399	-0.115572	0.907992	0.941354
PPCS	779.114	-0.135739	0.100738	-1.34744	0.177837	0.340131
CCDC30	113.263	0.414848	0.203322	2.04035	0.0413159	0.149312
RP11-163G10.2	1.35851	1.55646	2.29145	0.679249	0.49698	NA
TMSB4XP1	0.331251	1.41695	3.083	0.4596	0.645803	NA
RNU6-536P	0	NA	NA	NA	NA	NA
RP11-163G10.4	0.155895	-0.487044	3.1109	-0.156561	0.875591	NA
PPIH	600.584	-0.358727	0.193877	-1.85028	0.0642729	0.189778
RP5-994D16.3	0	NA	NA	NA	NA	NA
YBX1	5327.46	-0.352987	0.133287	-2.64832	0.00808922	0.0680276
CLDN19	6.74917	0.761151	0.889696	0.855518	0.392265	NA
P3H1	1743.74	-0.0798074	0.0785289	-1.01628	0.309496	0.482242
C1orf50	234.868	-0.438436	0.165813	-2.64416	0.00818941	0.06852
RP5-994D16.9	0.063344	0.0165541	3.11621	0.00531227	0.995761	NA
RP5-994D16.11	4.23575	-0.976521	1.16962	-0.834902	0.403773	NA
CCDC23	106.991	-0.406042	0.325386	-1.24788	0.212076	0.380798
ERMAP	268.199	0.237904	0.160909	1.47849	0.139276	0.293541
RP11-342M1.3	1.35971	1.08941	1.77689	0.613098	0.539811	NA
ZNF691	318.061	0.0149171	0.140141	0.106444	0.91523	0.945441
RP11-342M1.7	11.5782	0.71436	0.754335	0.947006	0.343636	0.513015
RP11-342M1.6	19.6783	2.34227	0.748081	3.13103	0.00174193	0.0320802
ATP6V1E1P1	4.44292	1.0528	1.06517	0.988385	0.322964	NA
SLC2A1	910.28	-0.274412	0.142176	-1.93009	0.0535952	0.171807
SLC2A1-AS1	2.97512	0.0233848	1.74218	0.0134227	0.989291	NA
RNU6-880P	0	NA	NA	NA	NA	NA
RP3-393B19.1	0	NA	NA	NA	NA	NA
FAM183A	3.54249	0.254149	1.60013	0.15883	0.873803	NA
EBNA1BP2	502.508	-0.260065	0.150213	-1.73131	0.0833963	0.219162
CFAP57	36.5496	0.282122	0.508074	0.555277	0.578705	0.715036
RNA5SP46	0	NA	NA	NA	NA	NA
TMEM125	7.48409	0.0497886	0.818807	0.0608062	0.951514	NA
C1orf210	5.15067	1.01351	0.966749	1.04837	0.29447	NA
TIE1	20.435	1.63644	0.657301	2.48963	0.0127874	0.0848425
MPL	15.3694	0.785434	0.652235	1.20422	0.228504	0.398934
RP1-92O14.3	0	NA	NA	NA	NA	NA
CDC20	13.8081	0.476448	0.574659	0.829097	0.40705	0.570611
ELOVL1	869.838	-0.326889	0.159375	-2.05107	0.0402603	0.147332
MIR6734	0	NA	NA	NA	NA	NA
MED8	587.41	-0.282798	0.125136	-2.25992	0.0238261	0.113342
RP1-92O14.6	0.449336	1.19061	3.07605	0.387059	0.698713	NA
SZT2	7866.39	0.0836862	0.0610394	1.37102	0.170369	0.331084
SZT2-AS1	4.78161	1.45463	1.1048	1.31664	0.187959	NA
MIR6735	0	NA	NA	NA	NA	NA
HYI	304.77	0.248329	0.134416	1.84747	0.0646795	0.190349
HYI-AS1	0	NA	NA	NA	NA	NA
PTPRF	37.1046	0.328651	0.438383	0.749691	0.453441	0.611078
KDM4A	2098.61	0.00209892	0.0885928	0.0236917	0.981099	0.987188
KDM4A-AS1	0.132566	0.41939	3.10805	0.134937	0.892662	NA
ST3GAL3	856.574	-0.0931738	0.115652	-0.80564	0.42045	0.583266
RP11-184I16.4	0	NA	NA	NA	NA	NA
RP11-184I16.3	6.54167	1.15938	0.818238	1.41693	0.156504	NA
SHMT1P1	69.914	0.839093	0.479286	1.75071	0.0799954	0.214333
ARTN	1.37629	0.615125	1.77696	0.346167	0.729217	NA
RP11-7O11.3	0.24361	0.074403	3.1032	0.0239762	0.980872	NA
IPO13	653.103	-0.188613	0.177802	-1.0608	0.28878	0.460327
DPH2	299.57	-0.262742	0.198143	-1.32603	0.184831	0.348209
ATP6V0B	646.561	-0.379133	0.190751	-1.98758	0.0468582	0.159704
B4GALT2	23.3952	-0.163009	0.383715	-0.424818	0.670969	0.783301
CCDC24	24.3694	-0.315605	0.457547	-0.689777	0.490335	0.642715
SLC6A9	42.681	0.242154	0.483142	0.501208	0.616225	0.744869
RP5-1198O20.4	0.174388	-0.478313	3.10926	-0.153835	0.87774	NA
RP5-1198O20.5	0.138444	0.182145	3.10604	0.0586421	0.953237	NA
KRT8P47	17.4042	1.97917	1.03532	1.91165	0.0559209	0.175915
AL139220.1	0	NA	NA	NA	NA	NA
RN7SL479P	0	NA	NA	NA	NA	NA
KLF17	9.94645	2.96356	1.09971	2.69485	0.00704204	0.0639959
RP11-570P14.1	10.8678	1.34031	0.760079	1.76339	0.077835	0.211168
RP4-675G8.2	0	NA	NA	NA	NA	NA
RP4-675G8.3	0.13458	0.394082	3.10535	0.126904	0.899016	NA
OOSP1P1	0	NA	NA	NA	NA	NA
RP5-891H21.1	0.0598405	-0.00387091	3.11427	-0.00124296	0.999008	NA
RP5-891H21.5	0.0658914	-0.9043	3.11289	-0.290502	0.771432	NA
DMAP1	959.489	0.156001	0.0846681	1.8425	0.0654022	0.191379
ERI3	450.69	-0.391179	0.130723	-2.99244	0.00276761	0.0404982
ERI3-IT1	0.126688	0.0756667	3.09769	0.0244269	0.980512	NA
AL390776.1	0	NA	NA	NA	NA	NA
RNU6-369P	0	NA	NA	NA	NA	NA
RNF220	2347.99	-0.349935	0.182057	-1.92212	0.0545908	0.173714
MIR5584	0	NA	NA	NA	NA	NA
TMEM53	52.0435	0.417547	0.298801	1.39741	0.162291	0.32171
C1orf228	361.603	-0.256316	0.165464	-1.54908	0.121363	0.272235
RNU5F-1	0	NA	NA	NA	NA	NA
RNU5D-1	0	NA	NA	NA	NA	NA
KIF2C	44.442	0.0206726	0.328594	0.0629122	0.949836	0.967969
RP11-269F19.2	7.59091	0.108135	0.841379	0.128521	0.897737	NA
RPS8	14145.5	-0.502392	0.114771	-4.37735	1.20133e-05	0.00337035
SNORD55	11.7015	-0.530807	3.03498	-0.174896	0.861161	0.90985
SNORD46	119.801	-0.509021	0.500018	-1.01801	0.308676	0.481388
SNORD38A	0.614293	0.230879	3.06998	0.0752051	0.940051	NA
SNORD38B	0	NA	NA	NA	NA	NA
RPS15AP11	24.03	-0.188548	0.443522	-0.425116	0.670752	0.783134
BEST4	11.9033	0.257134	0.805364	0.319277	0.749517	0.838333
PLK3	2843.8	-0.248658	0.10539	-2.3594	0.0183043	0.100029
TCTEX1D4	4.81945	-1.20941	0.866296	-1.39607	0.162693	NA
BTBD19	58.9582	0.251091	0.279061	0.89977	0.368242	0.537181
PTCH2	55.5762	0.177558	0.292622	0.606784	0.543994	0.686975
RNU5E-6P	0.151292	-0.914575	3.11426	-0.293674	0.769007	NA
RP5-882O7.1	0	NA	NA	NA	NA	NA
EIF2B3	661.56	0.0539909	0.135854	0.397419	0.691058	0.797533
AL136380.1	0	NA	NA	NA	NA	NA
RNA5SP47	0	NA	NA	NA	NA	NA
CCNB1IP1P1	6.22481	2.58754	1.14794	2.25407	0.0241915	NA
RP5-882O7.4	27.5734	2.0566	0.699202	2.94136	0.00326778	0.0437495
MRPS17P1	0.297669	0.728608	3.0994	0.23508	0.814146	NA
HECTD3	1347.26	-0.221174	0.123971	-1.78408	0.0744099	0.205958
UROD	2022.92	-0.347099	0.138633	-2.50373	0.0122891	0.0831551
ZSWIM5	234.276	0.160896	0.139071	1.15693	0.247302	0.418847
OSTCP5	10.9849	0.854204	0.774527	1.10287	0.270083	0.441386
AL592294.1	0	NA	NA	NA	NA	NA
LINC01144	0.656239	-1.23725	3.06126	-0.404166	0.686091	NA
HPDL	13.5993	-0.106723	0.520418	-0.205071	0.837517	0.894585
MUTYH	1536.69	-0.233308	0.126863	-1.83905	0.0659076	0.192142
TOE1	703.429	-0.0783486	0.114432	-0.684672	0.493551	0.645193
TESK2	318.185	-0.191583	0.162478	-1.17913	0.238347	0.409539
RP11-291L19.1	28.2507	3.08191	0.874822	3.5229	0.000426859	0.0161216
CCDC163P	342.716	-0.17844	0.160004	-1.11522	0.264756	0.436298
MMACHC	155.246	0.038762	0.213969	0.181157	0.856244	0.906865
PRDX1	1421.73	-0.460252	0.13999	-3.28776	0.00100989	0.0243824
HMGB1P48	0.138444	0.182145	3.10604	0.0586421	0.953237	NA
AKR1A1	1065.13	-0.325696	0.138607	-2.34978	0.0187843	0.100966
AL355480.3	0	NA	NA	NA	NA	NA
AL355480.1	0	NA	NA	NA	NA	NA
NASP	3743.2	-0.0318383	0.110256	-0.288767	0.77276	0.853192
AL355480.2	0	NA	NA	NA	NA	NA
AL355480.4	0	NA	NA	NA	NA	NA
CCDC17	183.519	0.433557	0.235693	1.8395	0.0658416	0.192031
GPBP1L1	3421.39	-0.167227	0.12506	-1.33717	0.181166	0.343987
RPS15AP10	20.7128	0.874969	0.439782	1.98955	0.0466404	0.159294
RP11-767N6.2	49.5897	0.514055	0.3741	1.37411	0.169407	0.330223
TMEM69	377.753	-0.129967	0.132754	-0.979007	0.327576	0.499069
IPP	671.428	0.0169434	0.152476	0.111122	0.91152	0.94317
RP11-767N6.7	0.209035	-1.34554	3.10886	-0.432809	0.665154	NA
RP11-630I5.1	4.46798	3.29035	1.73653	1.89479	0.0581206	NA
MAST2	549.859	-0.223518	0.103158	-2.16675	0.030254	0.127795
TMA16P2	6.02033	1.03797	0.865871	1.19875	0.230624	NA
PIK3R3	7.6166	0.381622	0.777198	0.491024	0.62341	NA
RP4-533D7.6	7.09419	0.624725	1.2048	0.518529	0.604089	NA
RP4-533D7.4	0	NA	NA	NA	NA	NA
RP4-533D7.3	0.256719	-0.447566	3.09362	-0.144674	0.884969	NA
RP4-533D7.5	0	NA	NA	NA	NA	NA
TSPAN1	60.3256	-0.0779727	0.440039	-0.177195	0.859355	0.90871
RP11-322N21.2	0.0653576	-0.0134336	3.11329	-0.00431493	0.996557	NA
AL672043.1	0	NA	NA	NA	NA	NA
POMGNT1	2071.93	-0.172718	0.119363	-1.447	0.147897	0.304022
LURAP1	0.685275	0.134933	3.07945	0.043817	0.96505	NA
RAD54L	71.8869	0.502859	0.333348	1.50851	0.131424	0.283805
LRRC41	865.879	-0.231253	0.13078	-1.76825	0.0770187	0.209821
UQCRH	1188.81	-0.596575	0.177294	-3.3649	0.000765726	0.0212394
NSUN4	395.198	-0.01373	0.171896	-0.0798739	0.936338	0.958996
RP4-603I14.3	0	NA	NA	NA	NA	NA
FAAH	246.423	0.12764	0.160987	0.792859	0.42786	0.58905
FAAHP1	0.747934	0.256127	3.05333	0.0838845	0.933148	NA
AL137797.1	0	NA	NA	NA	NA	NA
LINC01398	0	NA	NA	NA	NA	NA
LINC00505	0	NA	NA	NA	NA	NA
DMBX1	1.77679	-0.443992	1.40559	-0.315875	0.752097	NA
MKNK1-AS1	0.479694	0.861484	3.08057	0.279651	0.779746	NA
KNCN	2.96178	1.07899	1.43045	0.754298	0.45067	NA
MKNK1	862.905	0.0747436	0.0905248	0.82567	0.408992	0.572416
MOB3C	339.85	-0.0203375	0.210288	-0.0967126	0.922955	0.95026
ATPAF1	536.179	-0.126646	0.189873	-0.667007	0.504768	0.654309
NENFP1	0.437047	1.00386	3.07556	0.326399	0.744122	NA
TEX38	12.0384	1.39378	0.907737	1.53544	0.124676	0.276224
EFCAB14-AS1	0	NA	NA	NA	NA	NA
EFCAB14	3081	-0.238027	0.102288	-2.32703	0.0199638	0.104021
RP11-8J9.5	7.52053	0.869605	0.870983	0.998417	0.318077	NA
CYP4B1	2.83616	0.18104	1.09149	0.165865	0.868263	NA
CYP4Z2P	1.89198	0.128786	2.30917	0.0557714	0.955524	NA
RP11-346M5.1	2.52274	-1.20709	2.48214	-0.486311	0.626747	NA
CYP4A11	12.061	1.47747	0.997245	1.48155	0.138459	0.292721
CYP4A26P	0	NA	NA	NA	NA	NA
CYP4A43P	0	NA	NA	NA	NA	NA
CYP4A27P	0	NA	NA	NA	NA	NA
CYP4A44P	0	NA	NA	NA	NA	NA
CYP4X1	1.66908	1.97524	1.64911	1.19776	0.231011	NA
CYP4Z1	0.425904	-0.432699	3.08317	-0.140342	0.88839	NA
RP11-184J23.2	5.40399	0.561866	1.69473	0.331537	0.740239	NA
CYP4A22-AS1	0.138444	0.182145	3.10604	0.0586421	0.953237	NA
CYP4A22	9.69159	1.94734	0.883408	2.20435	0.0274996	0.121473
MTND1P34	0	NA	NA	NA	NA	NA
LINC00853	0	NA	NA	NA	NA	NA
PDZK1IP1	0.927946	-0.00246864	3.0386	-0.000812429	0.999352	NA
TAL1	28.1434	0.915061	0.753454	1.21449	0.224562	0.394613
RP1-18D14.7	0.180007	0.0861135	3.09826	0.0277942	0.977826	NA
STIL	253.53	0.277957	0.156996	1.77047	0.0766488	0.209219
CMPK1	2632.2	-0.317499	0.105656	-3.00504	0.00265549	0.0398182
LINC01389	0	NA	NA	NA	NA	NA
FOXE3	3.8049	0.0941398	1.37812	0.0683103	0.945539	NA
FOXD2-AS1	0.60187	-0.399029	3.02127	-0.132074	0.894926	NA
FOXD2	32.6904	-0.339245	0.432683	-0.78405	0.433011	0.593521
RP4-666O22.3	0	NA	NA	NA	NA	NA
RPL21P24	0.356409	0.0774227	3.07888	0.0251464	0.979938	NA
AL356458.1	0	NA	NA	NA	NA	NA
ATP6V0E1P4	0	NA	NA	NA	NA	NA
AL591415.1	0	NA	NA	NA	NA	NA
RP11-543D5.1	0	NA	NA	NA	NA	NA
TRABD2B	5.74108	0.593848	0.976547	0.60811	0.543115	NA
RP11-543D5.2	0	NA	NA	NA	NA	NA
RP11-330M19.1	0	NA	NA	NA	NA	NA
RP4-683M8.2	0	NA	NA	NA	NA	NA
RP11-193P11.3	0	NA	NA	NA	NA	NA
CYP46A4P	0	NA	NA	NA	NA	NA
SKINTL	0	NA	NA	NA	NA	NA
AL356289.1	0.451699	0.135691	3.07631	0.0441083	0.964818	NA
RP5-1024N4.2	0	NA	NA	NA	NA	NA
SLC5A9	9.15811	1.07913	0.717936	1.50309	0.132815	0.285643
RP5-1024N4.4	5.41588	2.63703	1.26058	2.09192	0.0364458	NA
AL109659.1	0	NA	NA	NA	NA	NA
SPATA6	132.325	0.196671	0.232663	0.845305	0.397941	0.562732
PPP1R8P1	7.70986	1.61102	0.887557	1.81512	0.0695057	NA
RNU6-723P	0	NA	NA	NA	NA	NA
RP11-329A14.1	57.5188	1.05518	0.513529	2.05476	0.0399021	0.146425
RNU4-61P	0	NA	NA	NA	NA	NA
RP11-329A14.2	0.144722	0.424587	3.10893	0.13657	0.891371	NA
AGBL4	11.421	1.31386	0.771875	1.70216	0.0887254	0.227072
BEND5	73.747	-0.326749	0.265682	-1.22985	0.218753	0.388226
RP11-141A19.1	0	NA	NA	NA	NA	NA
RP11-141A19.2	0	NA	NA	NA	NA	NA
AGBL4-IT1	0	NA	NA	NA	NA	NA
RP5-926E3.1	0	NA	NA	NA	NA	NA
ZNF859P	63.2014	2.37875	0.6029	3.94551	7.96289e-05	0.00813251
AL645730.1	0	NA	NA	NA	NA	NA
RP11-93G23.2	8.16724	0.203552	0.986978	0.206238	0.836605	NA
MTND2P29	0	NA	NA	NA	NA	NA
ELAVL4	12.3744	0.320517	0.972604	0.329545	0.741744	0.833809
RP11-492I2.1	0	NA	NA	NA	NA	NA
RP11-567C20.2	0.085909	-0.922653	3.11477	-0.296219	0.767063	NA
RP11-567C20.3	0	NA	NA	NA	NA	NA
RP11-183G22.1	6.83767	0.621118	1.11054	0.559292	0.575963	NA
HMGB1P45	2.48208	2.13499	1.51695	1.40743	0.159301	NA
FCF1P6	10.6694	1.21488	0.779913	1.55771	0.119302	0.269746
DMRTA2	0.470317	-0.608998	3.07482	-0.19806	0.842998	NA
FAF1	2190.18	-0.0711007	0.0846707	-0.839732	0.401059	0.565523
RP5-850O15.3	0	NA	NA	NA	NA	NA
RNU6-1026P	0	NA	NA	NA	NA	NA
PHBP12	39.6637	0.387229	0.391466	0.989177	0.322577	0.494812
MRPS6P2	6.62312	2.7335	1.18722	2.30244	0.0213106	NA
CDKN2C	139.065	-0.2519	0.226158	-1.11382	0.265354	0.436715
MIR4421	0	NA	NA	NA	NA	NA
MIR6500	0	NA	NA	NA	NA	NA
C1orf185	2.43097	1.60039	2.72322	0.587682	0.556745	NA
CFL1P2	5.25791	0.72724	1.12229	0.647994	0.516989	NA
AL162430.1	0	NA	NA	NA	NA	NA
LINC01562	1.53975	0.0876897	1.78591	0.0491007	0.960839	NA
RNF11	603.845	-0.513294	0.189872	-2.70337	0.00686412	0.063272
RP11-296A18.5	50.3062	0.616887	0.367498	1.67861	0.0932276	0.23406
RP11-296A18.6	0	NA	NA	NA	NA	NA
TTC39A	38.6401	0.648519	0.543107	1.19409	0.232442	0.403093
TTC39A-AS1	8.16474	0.706059	0.797522	0.885316	0.375986	NA
EPS15	4381.82	-0.0631119	0.0850749	-0.74184	0.458185	0.61513
RP11-275F13.3	24.4982	0.676985	0.55717	1.21504	0.22435	0.394437
RNU6-877P	0	NA	NA	NA	NA	NA
RP11-253A20.1	0.069222	-0.0261588	3.11186	-0.00840615	0.993293	NA
RP11-191G24.1	0.0653576	-0.0134336	3.11329	-0.00431493	0.996557	NA
RNU6-1281P	0	NA	NA	NA	NA	NA
CALR4P	0	NA	NA	NA	NA	NA
OSBPL9	2965.84	-0.11819	0.0839284	-1.40822	0.159066	0.31834
GAPDHP51	4.89617	1.76373	1.29837	1.35842	0.17433	NA
SLC25A6P3	0.069222	-0.0261588	3.11186	-0.00840615	0.993293	NA
SNORA26	292.444	-1.63127	0.751155	-2.17168	0.0298794	0.126881
NRD1	5490.79	-0.0606592	0.0645723	-0.939399	0.347526	0.517404
RP4-657D16.3	49.9233	0.395739	0.325713	1.21499	0.224369	0.394437
RP4-657D16.6	0	NA	NA	NA	NA	NA
MIR761	0	NA	NA	NA	NA	NA
TSEN15P2	1.87634	-0.880149	1.84696	-0.476539	0.63369	NA
AL589663.1	0	NA	NA	NA	NA	NA
RAB3B	3.56661	1.09315	0.990053	1.10413	0.269537	NA
RNA5SP48	0	NA	NA	NA	NA	NA
RP11-91A18.1	11.1578	0.659016	1.02468	0.643143	0.520131	0.667264
RN7SL290P	0	NA	NA	NA	NA	NA
TXNDC12	753.56	-0.283322	0.137254	-2.06422	0.038997	0.144931
KTI12	71.4309	-0.381681	0.29597	-1.28959	0.197192	0.362968
RP11-91A18.4	0.151292	-0.914575	3.11426	-0.293674	0.769007	NA
TXNDC12-AS1	0	NA	NA	NA	NA	NA
BTF3L4	493.815	-0.262835	0.137015	-1.91829	0.055074	0.174364
ZFYVE9	1239.48	0.187349	0.14239	1.31574	0.188261	0.352502
RN7SL788P	0.063344	0.0165541	3.11621	0.00531227	0.995761	NA
AL139156.1	0	NA	NA	NA	NA	NA
RP4-800M22.1	5.68865	1.42853	1.03051	1.38623	0.165675	NA
RP4-800M22.2	10.4386	0.64241	0.676071	0.95021	0.342005	0.511623
PDCL3P6	59.8815	0.935788	0.498874	1.8758	0.0606826	0.18369
RP4-800M22.4	0.836819	0.921948	3.06269	0.301026	0.763395	NA
DNAJC19P7	0	NA	NA	NA	NA	NA
ANAPC10P1	24.2465	1.28909	0.498738	2.5847	0.00974639	0.0745971
CC2D1B	2306.14	-0.159614	0.0992472	-1.60825	0.10778	0.25471
RP11-155O18.6	3.48075	-0.325214	1.01791	-0.319493	0.749353	NA
PLA2G12AP1	16.8512	0.565779	0.516806	1.09476	0.273621	0.444999
ORC1	219.665	0.015633	0.158336	0.0987332	0.92135	0.949274
PRPF38A	2646.1	-0.0851022	0.0811181	-1.04911	0.294125	0.465912
ZCCHC11	12990	0.0963526	0.110862	0.869125	0.384779	0.551646
RP11-25O10.2	0	NA	NA	NA	NA	NA
EEF1GP7	6.89332	0.487959	0.722285	0.675577	0.499309	NA
GPX7	231.831	-0.376423	0.183709	-2.04901	0.0404609	0.147568
FAM159A	320.018	-0.296112	0.171346	-1.72815	0.0839613	0.220238
COA7	172.335	0.444613	0.204562	2.17349	0.0297436	0.126711
NDUFS5P3	0.284957	0.437643	3.09867	0.141236	0.887684	NA
RN7SL62P	0.0900033	0.0134962	3.11593	0.00433134	0.996544	NA
ZYG11B	953.459	0.052517	0.0876763	0.598987	0.549181	0.691218
RNU2-30P	0	NA	NA	NA	NA	NA
RPS13P2	115.465	-0.698045	0.310167	-2.25055	0.0244143	0.114523
RNU6-969P	0	NA	NA	NA	NA	NA
ZYG11A	7.84033	1.09213	0.92486	1.18086	0.237658	NA
RP4-631H13.2	0	NA	NA	NA	NA	NA
ECHDC2	888.395	0.338726	0.0886254	3.822	0.000132375	0.00955279
RP4-631H13.6	6.98475	1.22018	0.903703	1.3502	0.176951	NA
RP4-631H13.4	0	NA	NA	NA	NA	NA
SCP2	2154.1	-0.259359	0.0995422	-2.60551	0.00917364	0.0721631
MIR1273F	0	NA	NA	NA	NA	NA
MIR5095	0	NA	NA	NA	NA	NA
MIR1273G	0	NA	NA	NA	NA	NA
RP4-631H13.5	0.346521	-0.47183	3.09267	-0.152564	0.878742	NA
RP11-334A14.2	43.6623	0.061111	0.455487	0.134166	0.893271	0.931547
TUBBP10	49.6024	0.161965	0.399609	0.40531	0.68525	0.793736
AL445183.1	0	NA	NA	NA	NA	NA
PODN	5.33318	0.215637	1.0569	0.204027	0.838332	NA
RP11-334A14.5	0	NA	NA	NA	NA	NA
HIGD1AP11	0	NA	NA	NA	NA	NA
SLC1A7	3.74259	0.535325	1.10255	0.485532	0.627299	NA
RP11-334A14.8	4.74399	1.99951	1.30028	1.53775	0.12411	NA
RP5-1024G6.9	0	NA	NA	NA	NA	NA
CPT2	1444.55	-0.0664705	0.107243	-0.619811	0.535382	0.679404
RP5-1024G6.2	52.992	0.731613	0.401552	1.82196	0.0684604	0.196324
C1orf123	478.298	-0.357603	0.180289	-1.9835	0.0473112	0.160553
RP5-1024G6.7	0.135113	-0.471023	3.11186	-0.151364	0.879689	NA
MAGOH	1005.13	-0.451899	0.132394	-3.41328	0.000641849	0.0197072
RP5-1024G6.5	0.069222	-0.0261588	3.11186	-0.00840615	0.993293	NA
LRP8	396.596	0.0987995	0.123809	0.798	0.424871	0.586412
RP4-784A16.1	0	NA	NA	NA	NA	NA
RP4-784A16.2	0.201005	-0.595661	3.09875	-0.192226	0.847565	NA
RP4-784A16.3	0	NA	NA	NA	NA	NA
RP4-784A16.4	0	NA	NA	NA	NA	NA
RP4-784A16.5	0	NA	NA	NA	NA	NA
RP11-117D22.1	0	NA	NA	NA	NA	NA
RP11-117D22.2	0.0900033	0.0134962	3.11593	0.00433134	0.996544	NA
SLC25A3P1	0.069222	-0.0261588	3.11186	-0.00840615	0.993293	NA
DMRTB1	1.53105	-0.033602	3.04675	-0.0110288	0.9912	NA
GLIS1	2.94511	0.319037	1.25408	0.2544	0.799187	NA
RNU7-95P	0	NA	NA	NA	NA	NA
NDC1	640.834	-0.11776	0.137826	-0.854413	0.392876	0.558175
SNORA58	43.1582	-1.04565	0.911488	-1.14719	0.251304	0.422807
RP4-654H19.2	0.16867	-0.457168	3.09677	-0.147627	0.882637	NA
YIPF1	296.672	-0.0413757	0.174499	-0.237112	0.81257	0.879324
DIO1	7.96334	0.251769	0.888245	0.283446	0.776835	NA
HSPB11	504.95	-0.417457	0.159989	-2.60929	0.00907299	0.0718597
LRRC42	319.653	-0.253726	0.159588	-1.58988	0.111861	0.260005
HNRNPA3P12	155.504	1.14968	0.440387	2.61061	0.00903814	0.071815
LDLRAD1	0.244879	0.661008	3.09211	0.213773	0.830724	NA
TMEM59	2696.78	-0.374701	0.11612	-3.22684	0.00125164	0.0268622
RP4-758J24.6	1.9867	-0.319806	1.61044	-0.198583	0.842589	NA
TCEANC2	111.258	0.128052	0.205351	0.623578	0.532905	0.677393
MIR4781	0	NA	NA	NA	NA	NA
RP4-758J24.4	1.38025	2.35822	1.77056	1.33191	0.182891	NA
AL353898.1	0	NA	NA	NA	NA	NA
CDCP2	10.2601	-0.682096	1.36339	-0.500294	0.616868	0.745413
RP11-446E24.3	16.8395	1.76485	0.703284	2.50943	0.0120925	0.0823228
RP11-446E24.4	1.11614	0.630013	3.05079	0.206508	0.836394	NA
CYB5RL	169.053	0.231724	0.233944	0.990512	0.321924	0.494104
MRPL37	669.177	-0.316832	0.120092	-2.63824	0.00833381	0.0690004
SSBP3	2086.18	-0.143678	0.103339	-1.39035	0.164421	0.324339
SSBP3-AS1	29.1238	0.723223	0.498893	1.44966	0.147155	0.303258
RP5-997D24.3	0.258674	0.0113073	3.09617	0.00365201	0.997086	NA
RP4-705F19.1	0	NA	NA	NA	NA	NA
AC099796.2	0	NA	NA	NA	NA	NA
AC099796.1	0	NA	NA	NA	NA	NA
RP5-866L20.1	0	NA	NA	NA	NA	NA
RP5-866L20.2	0	NA	NA	NA	NA	NA
HNRNPA1P63	102.385	1.07494	0.435323	2.4693	0.0135379	0.0870845
ACOT11	16.6961	-0.184341	0.499161	-0.369301	0.711903	0.811466
FAM151A	1.07858	1.55949	3.05844	0.509898	0.610123	NA
RP11-240D10.4	0	NA	NA	NA	NA	NA
MROH7	53.9729	1.34589	0.506136	2.65915	0.00783382	0.0670617
MROH7-TTC4	3.21439	-1.79656	1.854	-0.969017	0.332536	NA
TTC4	719.806	-0.0156901	0.11203	-0.140053	0.888618	0.928079
PARS2	72.607	-0.0567189	0.323556	-0.175299	0.860845	0.909652
TTC22	155.14	-0.10569	0.205201	-0.515056	0.606514	0.736893
RP11-67L3.2	0	NA	NA	NA	NA	NA
C1orf177	18.8979	1.46661	0.489667	2.99511	0.00274343	0.0403157
DHCR24	330.451	-0.0335858	0.195388	-0.171893	0.863522	0.911639
RP11-67L3.5	1.49795	-0.583284	2.83961	-0.20541	0.837252	NA
RP11-67L3.4	0	NA	NA	NA	NA	NA
TMEM61	1.11203	0.0192988	2.5961	0.00743378	0.994069	NA
RP11-12C17.2	1.0638	2.10346	3.05444	0.688656	0.491039	NA
BSND	12.5466	2.00476	0.899616	2.22846	0.0258496	0.117683
PCSK9	6.37035	1.2594	1.18772	1.06035	0.288987	NA
USP24	11939.1	0.0631608	0.0869262	0.726603	0.467469	0.62295
RP11-101C11.1	0	NA	NA	NA	NA	NA
GYG1P3	9.9509	1.56482	0.779288	2.00802	0.0446414	0.155237
MIR4422	0	NA	NA	NA	NA	NA
GOT2P1	1.26315	2.13641	2.95186	0.72375	0.469219	NA
RP4-633H17.2	0	NA	NA	NA	NA	NA
RN7SKP291	0	NA	NA	NA	NA	NA
RNU6-830P	0	NA	NA	NA	NA	NA
RP11-466L17.1	1.77875	1.74406	1.88068	0.927358	0.353741	NA
RP11-90C4.1	0	NA	NA	NA	NA	NA
RP11-90C4.2	0	NA	NA	NA	NA	NA
PIGQP1	0	NA	NA	NA	NA	NA
RP11-90C4.3	0	NA	NA	NA	NA	NA
RP1-158P9.1	0	NA	NA	NA	NA	NA
RP4-710M16.1	2.10297	1.8533	2.1827	0.849087	0.395833	NA
RP11-504A18.1	0	NA	NA	NA	NA	NA
AC119674.1	0	NA	NA	NA	NA	NA
RP4-710M16.2	0	NA	NA	NA	NA	NA
PPAP2B	6.74046	0.911113	0.981561	0.928229	0.353289	NA
RPL21P23	0.371932	0.0679263	3.08901	0.0219896	0.982456	NA
RP11-377K22.3	0	NA	NA	NA	NA	NA
RP11-377K22.2	0	NA	NA	NA	NA	NA
PRKAA2	12.6933	0.732925	0.771775	0.949662	0.342284	0.511826
C1orf168	14.7926	1.16068	0.750571	1.54639	0.12201	0.27301
RP11-378I13.1	0	NA	NA	NA	NA	NA
C8A	3.33175	1.63555	1.33902	1.22145	0.221915	NA
C8B	5.34919	1.05165	1.27705	0.823496	0.410226	NA
RP5-1103B4.3	0	NA	NA	NA	NA	NA
AL161740.1	0	NA	NA	NA	NA	NA
DAB1	35.0058	0.566272	0.473355	1.1963	0.231581	0.402224
RP6-102O10.1	0	NA	NA	NA	NA	NA
RPS20P5	0.895729	-1.45601	3.04399	-0.478323	0.63242	NA
AL137855.1	0	NA	NA	NA	NA	NA
DAB1-AS1	0	NA	NA	NA	NA	NA
HNRNPA1P6	64.4753	1.63442	0.398286	4.10363	4.0671e-05	0.00579957
RPS26P15	17.7023	1.73949	0.74525	2.3341	0.0195904	0.103366
RP11-393I23.4	0	NA	NA	NA	NA	NA
RP11-393I23.3	0	NA	NA	NA	NA	NA
RP11-414C16.1	1.55332	-0.0934304	2.17695	-0.042918	0.965767	NA
OMA1	1715.69	-0.119535	0.118337	-1.01012	0.312439	0.484979
RP4-592A1.4	0	NA	NA	NA	NA	NA
RN7SL713P	0	NA	NA	NA	NA	NA
TACSTD2	5.81981	2.42181	1.11444	2.17312	0.0297709	NA
RP4-592A1.2	120.724	0.376376	0.389421	0.966501	0.333793	0.504669
MYSM1	2177.85	0.232779	0.135283	1.72068	0.0853097	0.222347
AL136985.1	0	NA	NA	NA	NA	NA
JUN	764.53	-0.362504	0.153572	-2.36048	0.0182511	0.0999832
LINC01135	2.98033	0.216552	1.21748	0.177868	0.858826	NA
RP11-63G10.3	0.307847	-1.09397	3.08566	-0.354535	0.722938	NA
RP11-63G10.2	0	NA	NA	NA	NA	NA
RP4-794H19.1	0.135113	-0.471023	3.11186	-0.151364	0.879689	NA
PHBP3	12.1408	2.06266	1.07388	1.92075	0.0547627	0.173923
LINC01358	0	NA	NA	NA	NA	NA
RP11-145M4.1	0	NA	NA	NA	NA	NA
RP11-145M4.2	0	NA	NA	NA	NA	NA
RP11-145M4.3	0	NA	NA	NA	NA	NA
HSD52	0	NA	NA	NA	NA	NA
RP11-470E16.2	0	NA	NA	NA	NA	NA
RP11-467C18.1	0	NA	NA	NA	NA	NA
FGGY	300.387	-0.261458	0.16474	-1.58709	0.112492	0.261015
MIR4711	0	NA	NA	NA	NA	NA
RP4-782L23.2	0.085909	-0.922653	3.11477	-0.296219	0.767063	NA
RP4-782L23.1	0	NA	NA	NA	NA	NA
HOOK1	840.266	-0.0696305	0.123731	-0.562757	0.573601	0.710795
CYP2J2	21.8845	0.370084	0.59264	0.624467	0.532321	0.676894
RN7SL475P	0	NA	NA	NA	NA	NA
C1orf87	10.1761	0.646487	1.05811	0.61098	0.541213	0.684392
PGBD4P8	0.400725	0.834929	3.08497	0.270644	0.786665	NA
RP11-575B7.3	0	NA	NA	NA	NA	NA
RP11-776H12.1	0.167212	-0.473738	3.11214	-0.152222	0.879011	NA
RP11-436K8.1	0.069222	-0.0261588	3.11186	-0.00840615	0.993293	NA
NFIA	331.056	0.186795	0.181639	1.02838	0.303769	0.476042
AL355795.1	0	NA	NA	NA	NA	NA
NFIA-AS2	0	NA	NA	NA	NA	NA
RP4-802A10.1	0	NA	NA	NA	NA	NA
NFIA-AS1	0	NA	NA	NA	NA	NA
AC099791.1	0	NA	NA	NA	NA	NA
RP11-430G17.1	0.273024	0.70957	3.09699	0.229116	0.818779	NA
TM2D1	786.059	-0.133245	0.119342	-1.11649	0.26421	0.435581
RP11-430G17.3	0	NA	NA	NA	NA	NA
INADL	5384.69	0.273869	0.14821	1.84784	0.0646258	0.190308
RNU6-414P	0	NA	NA	NA	NA	NA
RNU6-1177P	0	NA	NA	NA	NA	NA
LAMTOR5P1	4.89266	1.00643	1.04299	0.96495	0.33457	NA
RN7SL180P	0	NA	NA	NA	NA	NA
MIR3116-1	0	NA	NA	NA	NA	NA
PIGPP2	0	NA	NA	NA	NA	NA
RPS15AP7	0.0658914	-0.9043	3.11289	-0.290502	0.771432	NA
L1TD1	189.891	0.908428	0.360468	2.52013	0.0117311	0.0811017
RP5-1155K23.4	0	NA	NA	NA	NA	NA
KANK4	24.842	1.64496	0.782014	2.10349	0.0354232	0.138225
RNU6-371P	0	NA	NA	NA	NA	NA
USP1	2228.53	-0.109992	0.116469	-0.944382	0.344974	0.514465
DOCK7	995.946	0.0841072	0.144598	0.581661	0.560795	0.701096
RP11-293K19.1	0	NA	NA	NA	NA	NA
ANGPTL3	55.8443	0.617352	0.437625	1.41069	0.158337	0.317497
RP5-849H19.3	0.544799	2.08209	3.0613	0.680131	0.496422	NA
RP5-849H19.2	4.2532	0.865972	1.00887	0.858355	0.390697	NA
RP11-230B22.1	0	NA	NA	NA	NA	NA
ATG4C	463.27	-0.0548224	0.127132	-0.431223	0.666306	0.780344
RP4-771M4.3	0	NA	NA	NA	NA	NA
RP4-771M4.2	0	NA	NA	NA	NA	NA
RP11-5P4.1	0	NA	NA	NA	NA	NA
RP11-5P4.2	0	NA	NA	NA	NA	NA
RP11-5P4.3	0	NA	NA	NA	NA	NA
RP11-335E6.2	0	NA	NA	NA	NA	NA
RP11-335E6.4	0	NA	NA	NA	NA	NA
RNA5SP49	0	NA	NA	NA	NA	NA
LINC00466	0	NA	NA	NA	NA	NA
RP11-335E6.3	0.069222	-0.0261588	3.11186	-0.00840615	0.993293	NA
AL138935.1	2.05672	0.926115	2.00059	0.462922	0.643421	NA
FOXD3-AS1	0	NA	NA	NA	NA	NA
FOXD3	21.0018	0.414026	0.875934	0.472668	0.63645	0.758975
MIR6068	0	NA	NA	NA	NA	NA
RP4-792G4.3	4.7925	1.25538	1.35147	0.928902	0.35294	NA
ALG6	1659.23	0.0746365	0.146158	0.510655	0.609593	0.739439
ITGB3BP	200.878	-0.344786	0.18262	-1.88799	0.0590267	0.18092
EFCAB7	273.615	0.0927591	0.196102	0.473015	0.636203	0.758722
RN7SL488P	0	NA	NA	NA	NA	NA
RNU7-123P	0	NA	NA	NA	NA	NA
DLEU2L	15.3675	0.588689	0.591835	0.994683	0.31989	0.492087
DLEU2_6	0	NA	NA	NA	NA	NA
DLEU2_5	0	NA	NA	NA	NA	NA
DLEU2_4	0	NA	NA	NA	NA	NA
DLEU2_3	0	NA	NA	NA	NA	NA
DLEU2_2	0	NA	NA	NA	NA	NA
DLEU2_1	0	NA	NA	NA	NA	NA
PGM1	936.174	-0.217977	0.131515	-1.65743	0.0974329	0.23994
RN7SL130P	0.324362	-0.559929	3.08389	-0.181566	0.855923	NA
ROR1	47.85	0.690966	0.470325	1.46913	0.141799	0.296652
RP4-597J3.1	1.68314	-0.222927	2.09692	-0.106312	0.915335	NA
CFL1P3	0.999948	1.62091	3.04517	0.532289	0.594526	NA
RNU6-809P	0	NA	NA	NA	NA	NA
ROR1-AS1	0.641024	0.962263	3.06797	0.313648	0.753789	NA
UBE2U	1.98904	0.99211	1.6708	0.593792	0.552651	NA
RNU7-62P	0	NA	NA	NA	NA	NA
CACHD1	218.865	0.0313045	0.163051	0.191992	0.847748	0.901552
MIR4794	0	NA	NA	NA	NA	NA
RAVER2	87.323	-0.203026	0.220575	-0.920441	0.357342	0.526814
JAK1	22646.5	-0.155705	0.0792357	-1.96509	0.0494036	0.16414
RP11-182I10.1	2.48623	0.432575	1.89724	0.228002	0.819645	NA
RP11-182I10.2	0.069222	-0.0261588	3.11186	-0.00840615	0.993293	NA
LINC01359	0.325145	0.239879	3.08086	0.0778609	0.937939	NA
SLC2A3P2	83.3768	1.16619	0.400298	2.91331	0.00357621	0.0461113
RP4-535B20.4	0.123184	0.436692	3.11028	0.140403	0.888342	NA
RNU6-1176P	0	NA	NA	NA	NA	NA
MIR3671	0	NA	NA	NA	NA	NA
MIR101-1	0	NA	NA	NA	NA	NA
RP4-535B20.1	0.0979904	-0.90672	3.11315	-0.291255	0.770856	NA
RP4-535B20.2	0	NA	NA	NA	NA	NA
MRPS21P1	0	NA	NA	NA	NA	NA
AK4	35.2658	0.394641	0.503188	0.784281	0.432875	0.593412
RP4-700A9.1	0.0658914	-0.9043	3.11289	-0.290502	0.771432	NA
DNAJC6	122.678	-0.421788	0.243116	-1.73492	0.0827548	0.21827
RP5-1044H5.1	0	NA	NA	NA	NA	NA
COX6CP13	0	NA	NA	NA	NA	NA
RNU2-15P	0	NA	NA	NA	NA	NA
LEPROT	97.2331	-0.19516	0.21115	-0.924269	0.355346	0.524928
LEPR	173.815	0.11637	0.178171	0.653138	0.513667	0.661905
RP4-630A11.3	0	NA	NA	NA	NA	NA
RP11-430H12.2	1.44507	2.17341	2.72571	0.797377	0.425232	NA
RN7SL854P	0	NA	NA	NA	NA	NA
PDE4B	1156.99	-0.0770451	0.0809851	-0.951349	0.341427	0.511109
RP11-397C12.1	0	NA	NA	NA	NA	NA
RNU4-88P	0	NA	NA	NA	NA	NA
SGIP1	12.0193	1.23028	0.806281	1.52586	0.127044	0.278965
AL139147.1	0	NA	NA	NA	NA	NA
RP4-598P13.1	0.229208	0.842561	3.10244	0.27158	0.785945	NA
AL354978.1	0	NA	NA	NA	NA	NA
TCTEX1D1	2.55537	0.731378	1.16889	0.625701	0.531511	NA
INSL5	1.94688	0.614054	1.82128	0.337154	0.736001	NA
WDR78	174.763	-0.226206	0.177632	-1.27345	0.202857	0.369808
RP11-342H21.2	0.0658914	-0.9043	3.11289	-0.290502	0.771432	NA
MIER1	3655.87	-0.191479	0.0861782	-2.22189	0.0262905	0.118866
SLC35D1	1050.52	0.084871	0.0861404	0.985264	0.324495	0.496404
C1orf141	20.5568	1.29059	0.818884	1.57604	0.115017	0.264134
SNORA31	295.508	-1.60939	0.796665	-2.02016	0.0433669	0.153263
RP4-547N15.3	0.0900033	0.0134962	3.11593	0.00433134	0.996544	NA
IL23R	34.3266	0.440831	0.424588	1.03826	0.299151	0.470889
RNU6-586P	0	NA	NA	NA	NA	NA
AL109843.1	0	NA	NA	NA	NA	NA
RNU4ATAC4P	0	NA	NA	NA	NA	NA
RP11-131O15.2	36.662	1.41159	0.602862	2.34147	0.0192077	0.102257
IL12RB2	273.317	0.200002	0.170422	1.17357	0.240565	0.412146
SERBP1	4706.14	-0.294053	0.0897241	-3.2773	0.00104804	0.0247144
RNU6-387P	0	NA	NA	NA	NA	NA
RP4-763G1.2	0	NA	NA	NA	NA	NA
RNU6-1031P	0	NA	NA	NA	NA	NA
RP11-393N21.1	0	NA	NA	NA	NA	NA
RN7SL392P	0	NA	NA	NA	NA	NA
HNRNPCP9	17.5377	1.75582	0.80704	2.17563	0.0295827	0.126377
GADD45A	75.6509	-0.368341	0.278675	-1.32176	0.186248	0.349762
GNG12	0.763304	-0.301054	2.87149	-0.104843	0.916501	NA
RNU7-80P	0	NA	NA	NA	NA	NA
GNG12-AS1	0	NA	NA	NA	NA	NA
RP4-609E1.2	0.412001	-0.25754	3.08628	-0.0834468	0.933496	NA
DIRAS3	5.65917	1.42075	1.23595	1.14952	0.250344	NA
ARL5AP3	0	NA	NA	NA	NA	NA
AL157407.1	0	NA	NA	NA	NA	NA
WLS	19.9335	0.10804	0.571481	0.189053	0.850051	0.902916
CTBP2P8	11.9495	0.996482	1.1933	0.835067	0.40368	0.567674
MIR1262	0	NA	NA	NA	NA	NA
RPS7P4	18.0407	0.27323	0.608607	0.448944	0.653472	0.772037
COX6B1P7	0	NA	NA	NA	NA	NA
TCEB1P18	1.71345	0.295061	2.34108	0.126036	0.899703	NA
RP5-1033K19.2	0	NA	NA	NA	NA	NA
RPE65	9.64375	1.60413	1.04547	1.53437	0.12494	0.276381
DEPDC1	36.7378	0.954228	0.543524	1.75563	0.0791515	0.213126
RP4-694A7.2	0.743336	2.05573	3.06314	0.671118	0.502146	NA
DEPDC1-AS1	0	NA	NA	NA	NA	NA
TXNP2	0	NA	NA	NA	NA	NA
RP11-424D14.1	0	NA	NA	NA	NA	NA
RP11-74K19.1	0	NA	NA	NA	NA	NA
RP3-380B4.1	0	NA	NA	NA	NA	NA
LRRC7	286.845	0.824932	0.340079	2.42571	0.0152785	0.0915576
SGOL1P1	0	NA	NA	NA	NA	NA
RN7SL538P	0	NA	NA	NA	NA	NA
PIN1P1	0.995859	0.94688	2.56666	0.368915	0.712191	NA
RP11-181B18.1	1.00719	1.07306	2.27073	0.472564	0.636524	NA
LRRC40	738.616	-0.0470118	0.123122	-0.381833	0.702586	0.80512
RN7SL242P	0	NA	NA	NA	NA	NA
SRSF11	12974.1	0.221756	0.136065	1.62978	0.103148	0.24785
RP4-677H15.4	0	NA	NA	NA	NA	NA
ANKRD13C	1328.65	-0.0383736	0.0956048	-0.401377	0.688143	0.795785
HHLA3	46.6953	-0.641945	0.320543	-2.00268	0.0452119	0.156325
RP11-180O5.2	0.131783	-1.11703	3.10659	-0.359568	0.71917	NA
AL158839.1	0	NA	NA	NA	NA	NA
CTH	221.437	-0.157579	0.211864	-0.743774	0.457013	0.614178
RP11-42O15.3	0	NA	NA	NA	NA	NA
RP11-42O15.2	19.1048	1.38264	0.667736	2.07064	0.0383924	0.144009
CASP3P1	4.99662	1.73428	1.27317	1.36218	0.173141	NA
RP5-952N6.1	0	NA	NA	NA	NA	NA
RP11-99H8.1	0	NA	NA	NA	NA	NA
PTGER3	4.99662	0.979631	0.982326	0.997257	0.31864	NA
RP3-333A15.1	0	NA	NA	NA	NA	NA
RP3-333A15.2	0.158729	0.0936408	3.09868	0.0302195	0.975892	NA
ZRANB2-AS1	0.364397	-0.860988	3.07165	-0.280302	0.779246	NA
ZRANB2	6047.07	0.178587	0.12711	1.40498	0.160028	0.31929
MIR186	0	NA	NA	NA	NA	NA
ZRANB2-AS2	0.175912	-0.508433	3.11244	-0.163355	0.870239	NA
AL360297.1	0	NA	NA	NA	NA	NA
RP11-386O9.2	0	NA	NA	NA	NA	NA
RP11-115M14.1	0	NA	NA	NA	NA	NA
NEGR1	11.8723	0.560507	0.773686	0.724464	0.468781	0.623758
RP11-82L20.1	0	NA	NA	NA	NA	NA
RP11-175G14.2	0.0793645	0.0113215	3.11573	0.00363365	0.997101	NA
NEGR1-IT1	0	NA	NA	NA	NA	NA
GDI2P2	19.7941	0.609959	0.49281	1.23772	0.215821	0.385316
RPL31P12	0.720056	1.95616	3.06678	0.637855	0.523568	NA
RNU6-1246P	0	NA	NA	NA	NA	NA
RP4-660H19.1	0	NA	NA	NA	NA	NA
RP11-262K1.1	0	NA	NA	NA	NA	NA
RP11-25L19.1	0	NA	NA	NA	NA	NA
KRT8P21	8.09559	1.92151	1.03544	1.85574	0.0634913	NA
RN7SKP19	0	NA	NA	NA	NA	NA
LINC01360	0.069222	-0.0261588	3.11186	-0.00840615	0.993293	NA
RP4-788P17.1	0	NA	NA	NA	NA	NA
RNA5SP50	0	NA	NA	NA	NA	NA
RNU4ATAC8P	0	NA	NA	NA	NA	NA
LRRIQ3	35.1726	0.285732	0.328	0.871134	0.383681	0.550815
FPGT	333.085	-0.0513898	0.195905	-0.262319	0.793075	0.866214
FPGT-TNNI3K	116.247	0.364302	0.301597	1.20791	0.227082	0.397266
TNNI3K	4.32613	1.07732	1.02262	1.0535	0.292114	NA
RP11-439H8.4	0	NA	NA	NA	NA	NA
RP4-650F12.2	0	NA	NA	NA	NA	NA
LRRC53	15.7437	1.81109	0.710335	2.54964	0.0107836	0.0779184
ERICH3	249.052	0.9484	0.360205	2.63294	0.00846487	0.0695218
ERICH3-AS1	0.0900033	0.0134962	3.11593	0.00433134	0.996544	NA
RP11-17E13.2	0	NA	NA	NA	NA	NA
CRYZ	396.936	-0.118202	0.174633	-0.676861	0.498494	0.649296
TYW3	378.928	-0.107994	0.119847	-0.901098	0.367536	0.536446
RP11-93N20.1	0	NA	NA	NA	NA	NA
RP11-510C10.4	0	NA	NA	NA	NA	NA
RP11-510C10.2	0	NA	NA	NA	NA	NA
LHX8	11.1054	0.732874	0.816861	0.897183	0.369621	0.538376
RP11-510C10.3	7.12113	1.73615	1.14894	1.51109	0.130766	NA
AC118550.1	0	NA	NA	NA	NA	NA
RNU6-622P	0	NA	NA	NA	NA	NA
SLC44A5	65.7009	0.72435	0.484634	1.49463	0.13501	0.288297
RP11-87O11.1	0.0979904	-0.90672	3.11315	-0.291255	0.770856	NA
RNU6-503P	0	NA	NA	NA	NA	NA
RP4-595K12.1	0.966082	0.682556	2.23585	0.305277	0.760155	NA
RP4-595K12.2	17.1679	1.11726	0.679216	1.64492	0.0999858	0.243428
RP4-682C21.5	0	NA	NA	NA	NA	NA
ACADM	2415.23	-0.260288	0.0941732	-2.76393	0.00571103	0.0584085
RP4-682C21.2	201.316	0.616634	0.277896	2.21894	0.0264909	0.119172
RABGGTB	1588.47	-0.0575321	0.0833819	-0.689984	0.490204	0.642647
SNORD45C	0	NA	NA	NA	NA	NA
SNORD45A	3.20779	-0.588552	3.05161	-0.192866	0.847064	NA
SNORD45B	0	NA	NA	NA	NA	NA
MSH4	25.1014	0.377362	0.371297	1.01634	0.30947	0.482237
AL445464.1	0	NA	NA	NA	NA	NA
ASB17	3.24931	1.72694	1.55824	1.10826	0.26775	NA
RP11-550H2.1	0	NA	NA	NA	NA	NA
RP11-550H2.2	0	NA	NA	NA	NA	NA
ST6GALNAC3	49.9494	0.255532	0.342124	0.746899	0.455124	0.612651
RP11-335E14.1	0.169368	0.446632	3.11137	0.143548	0.885857	NA
RP5-1102E8.3	0	NA	NA	NA	NA	NA
TPI1P1	101.795	-0.0469762	0.308742	-0.152154	0.879066	0.921891
AC104458.1	0	NA	NA	NA	NA	NA
RNU6-161P	0	NA	NA	NA	NA	NA
RP11-415A20.1	0	NA	NA	NA	NA	NA
ST6GALNAC5	5.11459	1.55319	1.09631	1.41674	0.15656	NA
AC096951.1	0	NA	NA	NA	NA	NA
MIR7156	0	NA	NA	NA	NA	NA
RP4-564M11.2	0	NA	NA	NA	NA	NA
PIGK	985.996	-0.13894	0.125648	-1.10579	0.268819	0.440177
RP4-706A16.3	2143.28	-0.598826	0.157127	-3.81109	0.000138356	0.00955279
RP11-363H12.1	36.0606	0.641229	0.34963	1.83402	0.0666505	0.193354
AC093433.1	0	NA	NA	NA	NA	NA
AK5	1030.03	0.0252648	0.121204	0.208448	0.834879	0.892985
RP11-375A5.1	0.063344	0.0165541	3.11621	0.00531227	0.995761	NA
AC095030.1	0	NA	NA	NA	NA	NA
RNU7-8P	0	NA	NA	NA	NA	NA
ZZZ3	2424.5	0.192079	0.117072	1.64069	0.100861	0.244663
RNA5SP20	0	NA	NA	NA	NA	NA
RN7SL370P	1.74416	0.0216585	3.01942	0.00717306	0.994277	NA
USP33	3805.35	0.0297516	0.0894673	0.332541	0.739481	0.831882
RP4-706L14.2	29.3059	1.88481	0.814552	2.31392	0.0206722	0.106073
FAM73A	1234.5	-0.017391	0.0898832	-0.193484	0.84658	0.90092
RNA5SP21	0	NA	NA	NA	NA	NA
[truncated: 56,388 more rows]
