# Supplementary material for: Aminobisphosphonates reactivate the latent reservoir in people living with HIV-1
Source: Front Immunol. 2023 Sep 6;14:1219250. doi: 10.3389/fimmu.2023.1219250 (PMC10516574; doi:10.3389/fimmu.2023.1219250)
Supplement: Supplementary file 3 [file Table_3.xlsx]

## Sheet: GO_module_p_and_est
Modules	p	est	dir	padj
GO_RESPONSE_TO_BACTERIAL_LIPOPROTEIN	4.61084e-15	0.828553	Positive	4.60024e-11
GO_POSITIVE_REGULATION_OF_GRANULOCYTE_DIFFERENTIAT	4.22658e-11	-1.02107	Negative	2.10843e-07
GO_OXIDOREDUCTASE_ACTIVITY_ACTING_ON_A_SULFUR_GROU	1.26935e-10	-1.04988	Negative	4.22144e-07
GO_ESCRT_COMPLEX_DISASSEMBLY	3.59536e-10	-1.1724	Negative	8.49541e-07
GO_PROTEASOME_ASSEMBLY	4.56042e-10	-0.919688	Negative	8.49541e-07
GO_PROTEIN_HETEROOLIGOMERIZATION	6.21191e-10	-0.605912	Negative	8.49541e-07
GO_POSITIVE_REGULATION_OF_RELEASE_OF_CYTOCHROME_C_	6.61955e-10	-0.794253	Negative	8.49541e-07
GO_GLOMERULUS_VASCULATURE_MORPHOGENESIS	7.05861e-10	1.24189	Positive	8.49541e-07
GO_MICROBODY_LUMEN	7.6635e-10	-0.542311	Negative	8.49541e-07
GO_GRANULOCYTE_DIFFERENTIATION	1.39166e-09	-0.556677	Negative	1.36803e-06
GO_REGULATION_OF_GLIAL_CELL_PROLIFERATION	1.5083e-09	-0.397503	Negative	1.36803e-06
GO_CYTOSOLIC_PART	2.05131e-09	-0.915302	Negative	1.7055e-06
GO_PROTEASOME_ACCESSORY_COMPLEX	2.75554e-09	-1.06125	Negative	1.80467e-06
GO_THREONINE_TYPE_PEPTIDASE_ACTIVITY	2.75962e-09	-1.01504	Negative	1.80467e-06
GO_INTRINSIC_APOPTOTIC_SIGNALING_PATHWAY_IN_RESPON	2.87918e-09	-1.0865	Negative	1.80467e-06
GO_BRISC_COMPLEX	2.92628e-09	-1.1902	Negative	1.80467e-06
GO_OTIC_VESICLE_MORPHOGENESIS	3.35215e-09	1.01999	Positive	1.80467e-06
GO_SPHINGOLIPID_METABOLIC_PROCESS	3.51555e-09	-0.558789	Negative	1.80467e-06
GO_PROTEASOME_REGULATORY_PARTICLE_BASE_SUBCOMPLEX	3.5355e-09	-1.07738	Negative	1.80467e-06
GO_PROTEASOME_CORE_COMPLEX_BETA_SUBUNIT_COMPLEX	3.61766e-09	-1.06994	Negative	1.80467e-06
GO_MULTIVESICULAR_BODY_SORTING_PATHWAY	4.4267e-09	-0.774096	Negative	2.04058e-06
GO_REGULATION_OF_RIBONUCLEASE_ACTIVITY	4.53076e-09	-1.07969	Negative	2.04058e-06
GO_3_PHOSPHOADENOSINE_5_PHOSPHOSULFATE_BIOSYNTHETI	4.77861e-09	-0.994424	Negative	2.04058e-06
GO_PROTEASOME_ACTIVATING_ATPASE_ACTIVITY	4.90868e-09	-1.14227	Negative	2.04058e-06
GO_NEGATIVE_REGULATION_OF_AMYLOID_PRECURSOR_PROTEI	5.27309e-09	-0.988361	Negative	2.08e-06
GO_POSITIVE_REGULATION_OF_CELL_KILLING	5.42047e-09	-0.528806	Negative	2.08e-06
GO_MITOCHONDRIAL_PROTEIN_CATABOLIC_PROCESS	5.76021e-09	-1.13513	Negative	2.12851e-06
GO_ACTIVATION_INDUCED_CELL_DEATH_OF_T_CELLS	6.24955e-09	-1.08736	Negative	2.20839e-06
GO_PROTEASOME_CORE_COMPLEX	6.41909e-09	-1.06304	Negative	2.20839e-06
GO_REGULATION_OF_CELLULAR_AMINO_ACID_METABOLIC_PRO	6.7721e-09	-0.915229	Negative	2.21575e-06
GO_MORPHOGENESIS_OF_A_POLARIZED_EPITHELIUM	7.08923e-09	-0.632846	Negative	2.21575e-06
GO_RRNA_GUANINE_METHYLTRANSFERASE_ACTIVITY	7.26831e-09	-1.2325	Negative	2.21575e-06
GO_MONONUCLEAR_CELL_DIFFERENTIATION	7.32883e-09	-0.532405	Negative	2.21575e-06
GO_REGULATION_OF_CELLULAR_AMINE_METABOLIC_PROCESS	1.01713e-08	-0.779514	Negative	2.98469e-06
GO_ESTABLISHMENT_OF_PROTEIN_LOCALIZATION_TO_ENDOPL	1.05243e-08	-1.09968	Negative	3.00003e-06
GO_CYTOSOLIC_RIBOSOME	1.2761e-08	-1.09764	Negative	3.53657e-06
GO_POSITIVE_REGULATION_OF_VIRAL_ENTRY_INTO_HOST_CE	1.31679e-08	-1.04495	Negative	3.55071e-06
GO_AEROBIC_ELECTRON_TRANSPORT_CHAIN	1.63575e-08	-0.909293	Negative	4.29469e-06
GO_TRANSMEMBRANE_RECEPTOR_PROTEIN_TYROSINE_PHOSPHA	1.71089e-08	1.18387	Positive	4.31439e-06
GO_TRANSLOCON_COMPLEX	1.73753e-08	-0.944824	Negative	4.31439e-06
GO_CARDIOLIPIN_ACYL_CHAIN_REMODELING	1.77298e-08	-1.15883	Negative	4.31439e-06
GO_DNA_PACKAGING_COMPLEX	1.83439e-08	-0.845918	Negative	4.35755e-06
GO_NEGATIVE_REGULATION_OF_PROTEIN_EXPORT_FROM_NUCL	2.01133e-08	-0.934647	Negative	4.66675e-06
GO_COTRANSLATIONAL_PROTEIN_TARGETING_TO_MEMBRANE	2.09752e-08	-1.12381	Negative	4.74043e-06
GO_MITOGEN_ACTIVATED_PROTEIN_KINASE_KINASE_KINASE_	2.13811e-08	-0.43177	Negative	4.74043e-06
GO_GALACTOSIDASE_ACTIVITY	2.54772e-08	-0.92413	Negative	5.33839e-06
GO_C_ACETYLTRANSFERASE_ACTIVITY	2.54878e-08	-1.13679	Negative	5.33839e-06
GO_REGULATION_OF_PROTON_TRANSPORT	2.56834e-08	-0.87607	Negative	5.33839e-06
GO_COAGULATION	2.6354e-08	-0.257323	Negative	5.366e-06
GO_ESCRT_III_COMPLEX	2.76911e-08	-1.10246	Negative	5.52549e-06
GO_CARDIOLIPIN_METABOLIC_PROCESS	3.18011e-08	-1.13659	Negative	6.11158e-06
GO_CYTOSOLIC_LARGE_RIBOSOMAL_SUBUNIT	3.18535e-08	-1.16013	Negative	6.11158e-06
GO_CELLULAR_RESPONSE_TO_SALT	3.64422e-08	-1.09708	Negative	6.86007e-06
GO_PROTEASOME_REGULATORY_PARTICLE_LID_SUBCOMPLEX	3.76854e-08	-1.05416	Negative	6.96273e-06
GO_STRUCTURAL_CONSTITUENT_OF_RIBOSOME	3.97341e-08	-1.08253	Negative	7.18597e-06
GO_NEGATIVE_REGULATION_OF_INTRACELLULAR_TRANSPORT	4.03342e-08	-0.590388	Negative	7.18597e-06
GO_T_CELL_HOMEOSTASIS	4.26685e-08	-0.70494	Negative	7.37056e-06
GO_EPITHELIAL_CILIUM_MOVEMENT_INVOLVED_IN_DETERMIN	4.28478e-08	0.996746	Positive	7.37056e-06
GO_PROPRIOCEPTION	5.08573e-08	-1.2904	Negative	8.60005e-06
GO_PROTEIN_LOCALIZATION_TO_ENDOPLASMIC_RETICULUM	5.33514e-08	-0.989228	Negative	8.7841e-06
GO_CYTOSOLIC_SMALL_RIBOSOMAL_SUBUNIT	5.40883e-08	-1.07823	Negative	8.7841e-06
GO_REGULATION_OF_GERMINAL_CENTER_FORMATION	5.4587e-08	-0.857435	Negative	8.7841e-06
GO_GOLGI_CISTERNA	5.62063e-08	-0.260783	Negative	8.90112e-06
GO_EUKARYOTIC_TRANSLATION_INITIATION_FACTOR_3_COMP	5.80957e-08	-1.07342	Negative	9.02913e-06
GO_SMOOTH_MUSCLE_TISSUE_DEVELOPMENT	5.93348e-08	0.683229	Positive	9.02913e-06
GO_PROTEASOME_CORE_COMPLEX_ALPHA_SUBUNIT_COMPLEX	5.97296e-08	-1.05794	Negative	9.02913e-06
GO_PROTEASOMAL_UBIQUITIN_INDEPENDENT_PROTEIN_CATAB	6.08575e-08	-0.908486	Negative	9.06232e-06
GO_REGULATION_OF_AEROBIC_RESPIRATION	6.24491e-08	-0.901063	Negative	9.06315e-06
GO_TRANSLATIONAL_INITIATION	6.30641e-08	-0.997397	Negative	9.06315e-06
GO_RIBOSOME	6.35883e-08	-0.986139	Negative	9.06315e-06
GO_TRANSCRIPTION_FACTOR_AP_1_COMPLEX	6.47922e-08	-0.997416	Negative	9.10468e-06
GO_ALKALOID_METABOLIC_PROCESS	6.89583e-08	0.942258	Positive	9.55551e-06
GO_T_CELL_DIFFERENTIATION_IN_THYMUS	7.4357e-08	-0.471838	Negative	1.0049e-05
GO_REGULATION_OF_TRANSLATIONAL_TERMINATION	7.45341e-08	-1.05049	Negative	1.0049e-05
GO_CYTOPLASMIC_TRANSLATION	7.65893e-08	-0.950608	Negative	1.01884e-05
GO_BASE_EXCISION_REPAIR_GAP_FILLING	7.91816e-08	-1.00622	Negative	1.03908e-05
GO_ENDOSOME_TRANSPORT_VIA_MULTIVESICULAR_BODY_SORT	8.01937e-08	-0.872544	Negative	1.03908e-05
GO_OXIDATIVE_PHOSPHORYLATION	8.20468e-08	-0.868796	Negative	1.03955e-05
GO_INTERLEUKIN_7_MEDIATED_SIGNALING_PATHWAY	8.24139e-08	-0.914732	Negative	1.03955e-05
GO_ATP_SYNTHESIS_COUPLED_ELECTRON_TRANSPORT	8.33558e-08	-0.911612	Negative	1.03955e-05
GO_OXYGEN_HOMEOSTASIS	8.74312e-08	-0.928403	Negative	1.07691e-05
GO_VIRAL_GENE_EXPRESSION	9.1546e-08	-0.941896	Negative	1.10853e-05
GO_RIBOSOME_ASSEMBLY	9.24452e-08	-0.933813	Negative	1.10853e-05
GO_RIBOSOMAL_SUBUNIT	9.3331e-08	-1.03979	Negative	1.10853e-05
GO_OTIC_VESICLE_FORMATION	1.08173e-07	1.0189	Positive	1.26804e-05
GO_POSITIVE_REGULATION_OF_CYCLIC_NUCLEOTIDE_PHOSPH	1.09303e-07	-1.06045	Negative	1.26804e-05
GO_BLOC_COMPLEX	1.12251e-07	-1.00597	Negative	1.27275e-05
GO_POSITIVE_REGULATION_OF_NITRIC_OXIDE_SYNTHASE_AC	1.1226e-07	-0.466667	Negative	1.27275e-05
GO_PRC1_COMPLEX	1.14482e-07	-0.809453	Negative	1.28336e-05
GO_REGULATION_OF_MONOCYTE_DIFFERENTIATION	1.1816e-07	-0.738163	Negative	1.30987e-05
GO_LIPOPROTEIN_BIOSYNTHETIC_PROCESS	1.22246e-07	-0.510306	Negative	1.34028e-05
GO_CELLULAR_RESPONSE_TO_SODIUM_ARSENITE	1.24906e-07	-1.04223	Negative	1.34669e-05
GO_PEPTIDASE_COMPLEX	1.26408e-07	-0.94263	Negative	1.34669e-05
GO_PHOSPHOSERINE_RESIDUE_BINDING	1.27189e-07	-0.809414	Negative	1.34669e-05
GO_FLAVONOID_METABOLIC_PROCESS	1.30685e-07	0.618349	Positive	1.34669e-05
GO_POSITIVE_REGULATION_OF_MONOOXYGENASE_ACTIVITY	1.32723e-07	-0.433873	Negative	1.34669e-05
GO_REGULATION_OF_VIRAL_ENTRY_INTO_HOST_CELL	1.32948e-07	-0.673289	Negative	1.34669e-05
GO_GTP_BIOSYNTHETIC_PROCESS	1.34968e-07	-0.610191	Negative	1.34669e-05
GO_NEGATIVE_REGULATION_OF_INTRINSIC_APOPTOTIC_SIGN	1.35423e-07	-0.650124	Negative	1.34669e-05
GO_PROTEIN_TARGETING_TO_MEMBRANE	1.36566e-07	-0.901462	Negative	1.34669e-05
GO_RESPIRATORY_ELECTRON_TRANSPORT_CHAIN	1.37029e-07	-0.835343	Negative	1.34669e-05
GO_ALPHA_AMINO_ACID_BIOSYNTHETIC_PROCESS	1.37679e-07	-0.670706	Negative	1.34669e-05
GO_TONIC_SMOOTH_MUSCLE_CONTRACTION	1.52074e-07	0.785821	Positive	1.46334e-05
GO_POSITIVE_REGULATION_OF_VIRAL_RELEASE_FROM_HOST_	1.52538e-07	-0.919261	Negative	1.46334e-05
GO_ENDOPEPTIDASE_COMPLEX	1.5972e-07	-0.935734	Negative	1.51764e-05
GO_NEGATIVE_REGULATION_OF_OXIDATIVE_STRESS_INDUCED	1.63252e-07	-1.04201	Negative	1.53657e-05
GO_OXIDOREDUCTASE_ACTIVITY_ACTING_ON_A_SULFUR_GROU	1.66593e-07	-1.00382	Negative	1.55336e-05
GO_REGULATION_OF_RELEASE_OF_CYTOCHROME_C_FROM_MITO	1.77826e-07	-0.698623	Negative	1.64275e-05
GO_ARYLSULFATASE_ACTIVITY	1.84081e-07	0.784843	Positive	1.68493e-05
GO_NUCLEAR_TRANSCRIBED_MRNA_CATABOLIC_PROCESS_NONS	1.87926e-07	-0.996799	Negative	1.70363e-05
GO_OXIDOREDUCTASE_COMPLEX	1.89539e-07	-0.75558	Negative	1.70363e-05
GO_TUMOR_NECROSIS_FACTOR_MEDIATED_SIGNALING_PATHWA	1.91641e-07	-0.8246	Negative	1.70715e-05
GO_REGULATION_OF_CYCLIC_NUCLEOTIDE_PHOSPHODIESTERA	1.93751e-07	-1.03136	Negative	1.71067e-05
GO_REGULATION_OF_DENDRITIC_CELL_CHEMOTAXIS	1.99421e-07	-0.968731	Negative	1.74529e-05
GO_NEGATIVE_REGULATION_OF_CREB_TRANSCRIPTION_FACTO	2.01791e-07	-1.0316	Negative	1.75067e-05
GO_REGULATION_OF_OXIDATIVE_STRESS_INDUCED_INTRINSI	2.04512e-07	-0.943812	Negative	1.75898e-05
GO_REGULATION_OF_RECEPTOR_CATABOLIC_PROCESS	2.08354e-07	-0.848699	Negative	1.77587e-05
GO_CARBON_SULFUR_LYASE_ACTIVITY	2.10035e-07	-0.913555	Negative	1.77587e-05
GO_EPITHELIAL_CILIUM_MOVEMENT	2.16258e-07	0.762555	Positive	1.81312e-05
GO_SMALL_RIBOSOMAL_SUBUNIT	2.21547e-07	-1.00921	Negative	1.84198e-05
GO_L_METHIONINE_SALVAGE_FROM_METHYLTHIOADENOSINE	2.27466e-07	-1.06621	Negative	1.85498e-05
GO_AMINO_ACID_SALVAGE	2.27466e-07	-1.06621	Negative	1.85498e-05
GO_DIHYDROLIPOYL_DEHYDROGENASE_COMPLEX	2.29658e-07	-0.834701	Negative	1.85498e-05
GO_HEMATOPOIETIC_STEM_CELL_DIFFERENTIATION	2.31402e-07	-0.812094	Negative	1.85498e-05
GO_REGULATION_OF_ESTABLISHMENT_OF_PLANAR_POLARITY	2.32407e-07	-0.657685	Negative	1.85498e-05
GO_REGULATION_OF_SODIUM_PROTON_ANTIPORTER_ACTIVITY	2.34505e-07	-1.02196	Negative	1.85687e-05
GO_PYRIMIDINE_RIBONUCLEOSIDE_TRIPHOSPHATE_BIOSYNTH	2.38031e-07	-0.63019	Negative	1.86995e-05
GO_POSITIVE_REGULATION_OF_ESTABLISHMENT_OF_PROTEIN	2.41795e-07	-1.06877	Negative	1.88148e-05
GO_IRON_SULFUR_CLUSTER_ASSEMBLY	2.4327e-07	-0.827087	Negative	1.88148e-05
GO_ATPASE_ACTIVITY_COUPLED_TO_TRANSMEMBRANE_MOVEME	2.52296e-07	-0.683178	Negative	1.93627e-05
GO_THYMIC_T_CELL_SELECTION	2.67188e-07	-0.663056	Negative	2.00672e-05
GO_QUINONE_BIOSYNTHETIC_PROCESS	2.70561e-07	-0.905694	Negative	2.00672e-05
GO_PEROXISOMAL_TRANSPORT	2.70721e-07	-0.669667	Negative	2.00672e-05
GO_SIGNAL_TRANSDUCTION_IN_ABSENCE_OF_LIGAND	2.71494e-07	-0.600873	Negative	2.00672e-05
GO_INNATE_IMMUNE_RESPONSE_ACTIVATING_CELL_SURFACE_	2.71532e-07	-0.583818	Negative	2.00672e-05
GO_PROTEIN_TARGETING	2.73763e-07	-0.751331	Negative	2.00834e-05
GO_SEMICIRCULAR_CANAL_MORPHOGENESIS	2.82749e-07	1.03481	Positive	2.04126e-05
GO_LARGE_RIBOSOMAL_SUBUNIT	2.82817e-07	-1.02472	Negative	2.04126e-05
GO_1_ACYLGLYCEROPHOSPHOCHOLINE_O_ACYLTRANSFERASE_A	2.84389e-07	-1.10169	Negative	2.04126e-05
GO_GUANOSINE_CONTAINING_COMPOUND_BIOSYNTHETIC_PROC	2.93181e-07	-0.739202	Negative	2.0852e-05
GO_NEGATIVE_REGULATION_OF_NUCLEOCYTOPLASMIC_TRANSP	2.94691e-07	-0.57162	Negative	2.0852e-05
GO_RIBOSOMAL_SMALL_SUBUNIT_ASSEMBLY	3.02936e-07	-1.05606	Negative	2.12844e-05
GO_OXIDOREDUCTASE_ACTIVITY_ACTING_ON_NAD_P_H	3.0637e-07	-0.682179	Negative	2.13752e-05
GO_LATE_ENDOSOME_TO_VACUOLE_TRANSPORT_VIA_MULTIVES	3.09556e-07	-0.990509	Negative	2.14127e-05
GO_LABYRINTHINE_LAYER_BLOOD_VESSEL_DEVELOPMENT	3.112e-07	-0.537601	Negative	2.14127e-05
GO_REGULATION_OF_MAST_CELL_CHEMOTAXIS	3.1355e-07	-0.888835	Negative	2.14266e-05
GO_PROTEIN_REPAIR	3.21218e-07	-1.01097	Negative	2.17084e-05
GO_ACTIVATION_OF_CYSTEINE_TYPE_ENDOPEPTIDASE_ACTIV	3.23305e-07	-1.02966	Negative	2.17084e-05
GO_FATTY_ACID_BETA_OXIDATION_USING_ACYL_COA_DEHYDR	3.242e-07	-0.918252	Negative	2.17084e-05
GO_DNA_REPLICATION_DEPENDENT_NUCLEOSOME_ORGANIZATI	3.2898e-07	-0.995567	Negative	2.18588e-05
GO_SCARNA_LOCALIZATION_TO_CAJAL_BODY	3.30828e-07	-1.04612	Negative	2.18588e-05
GO_PROCOLLAGEN_PROLINE_DIOXYGENASE_ACTIVITY	3.41493e-07	-1.00295	Negative	2.24149e-05
GO_POSITIVE_REGULATION_OF_ENDOPLASMIC_RETICULUM_ST	3.44671e-07	-1.04796	Negative	2.24757e-05
GO_REGULATION_OF_NEURON_MIGRATION	3.48e-07	0.596141	Positive	2.25455e-05
GO_CHAPERONIN_CONTAINING_T_COMPLEX	3.54352e-07	-0.794509	Negative	2.27928e-05
GO_PURINE_NUCLEOBASE_TRANSMEMBRANE_TRANSPORTER_ACT	3.56702e-07	-1.15652	Negative	2.27928e-05
GO_RESPIRATORY_CHAIN_COMPLEX	3.60841e-07	-0.866187	Negative	2.27928e-05
GO_LIPOPROTEIN_TRANSPORTER_ACTIVITY	3.60956e-07	0.908422	Positive	2.27928e-05
GO_U7_SNRNP	3.7404e-07	-0.941341	Negative	2.33689e-05
GO_NEGATIVE_REGULATION_OF_TRANSCRIPTION_FROM_RNA_P	3.74765e-07	-1.02824	Negative	2.33689e-05
GO_SMALL_MOLECULE_CATABOLIC_PROCESS	3.83774e-07	-0.340736	Negative	2.36672e-05
GO_ROUGH_ENDOPLASMIC_RETICULUM_MEMBRANE	3.84292e-07	-0.831031	Negative	2.36672e-05
GO_MOVEMENT_IN_ENVIRONMENT_OF_OTHER_ORGANISM_INVOL	3.8765e-07	-0.883217	Negative	2.37275e-05
GO_CELLULAR_AMINO_ACID_BIOSYNTHETIC_PROCESS	3.98921e-07	-0.457467	Negative	2.41092e-05
GO_CYTOPLASMIC_SEQUESTERING_OF_TRANSCRIPTION_FACTO	3.99732e-07	-0.941322	Negative	2.41092e-05
GO_LYMPHOCYTE_HOMEOSTASIS	4.01136e-07	-0.559542	Negative	2.41092e-05
GO_REGULATION_OF_SMAD_PROTEIN_COMPLEX_ASSEMBLY	4.06392e-07	-0.926703	Negative	2.41421e-05
GO_MODIFICATION_OF_MORPHOLOGY_OR_PHYSIOLOGY_OF_OTH	4.06522e-07	-0.405535	Negative	2.41421e-05
GO_LONG_CHAIN_FATTY_ACID_BINDING	4.12246e-07	-0.667858	Negative	2.42252e-05
GO_PURINE_NUCLEOSIDE_BIOSYNTHETIC_PROCESS	4.12778e-07	-0.679335	Negative	2.42252e-05
GO_MITOCHONDRIAL_INTERMEMBRANE_SPACE_PROTEIN_TRANS	4.24429e-07	-1.08001	Negative	2.47633e-05
GO_ORGANIC_ACID_CATABOLIC_PROCESS	4.44945e-07	-0.428884	Negative	2.57162e-05
GO_VIRAL_BUDDING	4.45916e-07	-0.994347	Negative	2.57162e-05
GO_PAM_COMPLEX_TIM23_ASSOCIATED_IMPORT_MOTOR	4.51437e-07	-1.13235	Negative	2.5885e-05
GO_CYTOSOLIC_PROTEASOME_COMPLEX	4.61993e-07	-0.9351	Negative	2.63389e-05
GO_CELLULAR_KETONE_METABOLIC_PROCESS	4.72684e-07	-0.514645	Negative	2.67953e-05
GO_REGULATION_OF_DNA_TEMPLATED_TRANSCRIPTION_IN_RE	4.8085e-07	-0.728815	Negative	2.70034e-05
GO_CATALYTIC_ACTIVITY_ACTING_ON_A_RRNA	4.81769e-07	-0.731792	Negative	2.70034e-05
GO_POSITIVE_REGULATION_OF_KERATINOCYTE_PROLIFERATI	4.90441e-07	0.911219	Positive	2.73359e-05
GO_REGULATION_OF_MYOBLAST_FUSION	4.96476e-07	-0.710836	Negative	2.75186e-05
GO_REGULATION_OF_CARDIAC_MUSCLE_TISSUE_REGENERATIO	5.13725e-07	-1.23561	Negative	2.83017e-05
GO_TETRAPYRROLE_BIOSYNTHETIC_PROCESS	5.19906e-07	-0.720045	Negative	2.83017e-05
GO_KINASE_INHIBITOR_ACTIVITY	5.2354e-07	-0.645223	Negative	2.83017e-05
GO_PROTEIN_DNA_COMPLEX	5.23939e-07	-0.729281	Negative	2.83017e-05
GO_MITOCHONDRIAL_RESPIRATORY_CHAIN_COMPLEX_I	5.24788e-07	-0.899151	Negative	2.83017e-05
GO_OXIDOREDUCTASE_ACTIVITY_ACTING_ON_NAD_P_H_QUINO	5.36353e-07	-0.796073	Negative	2.8765e-05
GO_REGULATION_OF_INTRINSIC_APOPTOTIC_SIGNALING_PAT	5.39145e-07	-0.590334	Negative	2.8765e-05
GO_PROTEIN_CARBOXYL_O_METHYLTRANSFERASE_ACTIVITY	5.53863e-07	-0.887839	Negative	2.91747e-05
GO_APICAL_JUNCTION_ASSEMBLY	5.55444e-07	-0.148084	Negative	2.91747e-05
GO_FORMATION_OF_CYTOPLASMIC_TRANSLATION_INITIATION	5.55596e-07	-1.02244	Negative	2.91747e-05
GO_ORGANELLAR_RIBOSOME	5.65457e-07	-0.891448	Negative	2.9537e-05
GO_MITOCHONDRIAL_ELECTRON_TRANSPORT_NADH_TO_UBIQUI	5.74524e-07	-0.892714	Negative	2.98543e-05
GO_NADH_DEHYDROGENASE_ACTIVITY	5.78489e-07	-0.851614	Negative	2.99046e-05
GO_ANTIGEN_PROCESSING_AND_PRESENTATION_OF_EXOGENOU	5.86839e-07	-0.826382	Negative	3.01799e-05
GO_LSM2_8_COMPLEX	5.93794e-07	-1.01186	Negative	3.02796e-05
GO_POSITIVE_REGULATION_OF_POTASSIUM_ION_TRANSMEMBR	5.99635e-07	0.517166	Positive	3.02796e-05
GO_AEROBIC_RESPIRATION	6.00603e-07	-0.857644	Negative	3.02796e-05
GO_PROTON_TRANSPORTING_ATPASE_ACTIVITY_ROTATIONAL_	6.00918e-07	-0.781206	Negative	3.02796e-05
GO_PROTON_TRANSPORTING_TWO_SECTOR_ATPASE_COMPLEX	6.17801e-07	-0.691981	Negative	3.09739e-05
GO_TRNA_AMINOACYLATION_FOR_MITOCHONDRIAL_PROTEIN_T	6.54844e-07	-1.02201	Negative	3.26669e-05
GO_GERMINAL_CENTER_FORMATION	6.62058e-07	-0.78486	Negative	3.28551e-05
GO_REGULATION_OF_T_CELL_MEDIATED_IMMUNITY	6.65202e-07	-0.442779	Negative	3.28551e-05
GO_TRANSLATIONAL_TERMINATION	6.71961e-07	-0.914499	Negative	3.30254e-05
GO_NEGATIVE_REGULATION_OF_VASCULAR_PERMEABILITY	6.78042e-07	0.693456	Positive	3.30291e-05
GO_ENDOCYTIC_ADAPTOR_ACTIVITY	6.80656e-07	-0.872742	Negative	3.30291e-05
GO_RESPIRASOME	6.81968e-07	-0.841848	Negative	3.30291e-05
GO_NEGATIVE_REGULATION_OF_CYCLIC_NUCLEOTIDE_PHOSPH	6.94397e-07	-1.04143	Negative	3.34686e-05
GO_REGULATION_OF_HEMATOPOIETIC_PROGENITOR_CELL_DIF	7.00192e-07	-0.789893	Negative	3.35857e-05
GO_POSITIVE_REGULATION_OF_APOPTOTIC_PROCESS_INVOLV	7.16517e-07	-1.06121	Negative	3.3812e-05
GO_POSITIVE_REGULATION_OF_APOPTOTIC_PROCESS_INVOLV	7.16517e-07	-1.06121	Negative	3.3812e-05
GO_REGULATION_OF_TRANSCRIPTION_FROM_RNA_POLYMERASE	7.27127e-07	-0.845226	Negative	3.3812e-05
GO_REGULATION_OF_SARCOMERE_ORGANIZATION	7.28338e-07	0.898641	Positive	3.3812e-05
GO_POSITIVE_REGULATION_OF_EXIT_FROM_MITOSIS	7.29084e-07	-1.06378	Negative	3.3812e-05
GO_REGULATION_OF_BRANCHING_INVOLVED_IN_MAMMARY_GLA	7.29084e-07	-1.06378	Negative	3.3812e-05
GO_NATURAL_KILLER_CELL_MEDIATED_IMMUNITY	7.31669e-07	-0.471248	Negative	3.3812e-05
GO_LSM1_7_PAT1_COMPLEX	7.32023e-07	-1.01708	Negative	3.3812e-05
GO_UTP_BIOSYNTHETIC_PROCESS	7.57749e-07	-0.604493	Negative	3.4839e-05
GO_F_ACTIN_CAPPING_PROTEIN_COMPLEX	7.63259e-07	-0.919431	Negative	3.49313e-05
GO_PROTON_TRANSPORTING_V_TYPE_ATPASE_COMPLEX	7.73604e-07	-0.788911	Negative	3.52431e-05
GO_PROTEIN_TAG	7.96818e-07	-0.948298	Negative	3.60189e-05
GO_MMXD_COMPLEX	7.97852e-07	-1.0242	Negative	3.60189e-05
GO_NAD_BINDING	8.05822e-07	-0.766788	Negative	3.62148e-05
GO_TRANSFERASE_ACTIVITY_TRANSFERRING_ALKYL_OR_ARYL	8.17911e-07	-0.602402	Negative	3.65933e-05
GO_CELLULAR_RESPIRATION	8.22535e-07	-0.795302	Negative	3.66359e-05
GO_ARTERY_SMOOTH_MUSCLE_CONTRACTION	8.27604e-07	0.685506	Positive	3.66978e-05
GO_MIDBODY_ABSCISSION	8.33263e-07	-0.934672	Negative	3.67852e-05
GO_RESPONSE_TO_PROSTAGLANDIN_E	8.46634e-07	-0.390447	Negative	3.72109e-05
GO_DOLICHYL_DIPHOSPHATE_BIOSYNTHETIC_PROCESS	9.41439e-07	-0.876267	Negative	4.11962e-05
GO_3_KETO_STEROL_REDUCTASE_ACTIVITY	9.50886e-07	-0.814492	Negative	4.1293e-05
GO_NEUROFIBRILLARY_TANGLE	9.58386e-07	0.758491	Positive	4.1293e-05
GO_POSITIVE_REGULATION_OF_PRODUCTION_OF_MOLECULAR_	9.59744e-07	-0.391997	Negative	4.1293e-05
GO_NEGATIVE_REGULATION_OF_SMAD_PROTEIN_COMPLEX_ASS	9.61163e-07	-0.915391	Negative	4.1293e-05
GO_INTRINSIC_COMPONENT_OF_GOLGI_MEMBRANE	9.64345e-07	-0.554835	Negative	4.1293e-05
GO_VACUOLAR_ACIDIFICATION	9.76799e-07	-0.72732	Negative	4.16475e-05
GO_RESPONSE_TO_CALCIUM_ION	9.87762e-07	-0.305043	Negative	4.1884e-05
GO_PROTON_EXPORTING_ATPASE_ACTIVITY	9.90741e-07	-0.59232	Negative	4.1884e-05
GO_PROTON_TRANSPORTING_TWO_SECTOR_ATPASE_COMPLEX_A	1.02576e-06	-0.850319	Negative	4.31815e-05
GO_OXIDOREDUCTASE_ACTIVITY_ACTING_ON_A_SULFUR_GROU	1.03036e-06	-0.680198	Negative	4.3193e-05
GO_POSITIVE_REGULATION_OF_INTRINSIC_APOPTOTIC_SIGN	1.03511e-06	-1.07503	Negative	4.31999e-05
GO_CELLULAR_AMINO_ACID_METABOLIC_PROCESS	1.03919e-06	-0.617756	Negative	4.31999e-05
GO_ALDEHYDE_CATABOLIC_PROCESS	1.05278e-06	-0.690085	Negative	4.35835e-05
GO_ELECTRON_TRANSPORT_CHAIN	1.08031e-06	-0.721527	Negative	4.42882e-05
GO_TRICARBOXYLIC_ACID_CYCLE_ENZYME_COMPLEX	1.09452e-06	-0.830351	Negative	4.42882e-05
GO_INTRINSIC_APOPTOTIC_SIGNALING_PATHWAY_IN_RESPON	1.09455e-06	-0.839813	Negative	4.42882e-05
GO_VIRAL_BUDDING_VIA_HOST_ESCRT_COMPLEX	1.09528e-06	-0.98024	Negative	4.42882e-05
GO_MACROMOLECULE_DEPALMITOYLATION	1.10846e-06	-0.864179	Negative	4.42882e-05
GO_PALMITOYL_PROTEIN_HYDROLASE_ACTIVITY	1.10846e-06	-0.864179	Negative	4.42882e-05
GO_CHROMATIN_SILENCING_AT_RDNA	1.1113e-06	-0.943922	Negative	4.42882e-05
GO_CULLIN_FAMILY_PROTEIN_BINDING	1.11763e-06	-0.73153	Negative	4.42882e-05
GO_ORGANELLE_INNER_MEMBRANE	1.12123e-06	-0.693327	Negative	4.42882e-05
GO_NEGATIVE_REGULATION_OF_HISTONE_H4_ACETYLATION	1.12128e-06	-0.995595	Negative	4.42882e-05
GO_NEGATIVE_REGULATION_OF_INTRACELLULAR_PROTEIN_TR	1.12726e-06	-0.669367	Negative	4.42882e-05
GO_REGULATION_OF_NATURAL_KILLER_CELL_MEDIATED_IMMU	1.13004e-06	-0.370117	Negative	4.42882e-05
GO_PEROXISOME_ORGANIZATION	1.1309e-06	-0.631016	Negative	4.42882e-05
GO_REGULATION_OF_DOPAMINERGIC_NEURON_DIFFERENTIATI	1.13195e-06	-0.724504	Negative	4.42882e-05
GO_REGULATION_OF_INTRINSIC_APOPTOTIC_SIGNALING_PAT	1.14832e-06	-0.695649	Negative	4.46706e-05
GO_BLOC_1_COMPLEX	1.15068e-06	-1.00936	Negative	4.46706e-05
GO_SCF_DEPENDENT_PROTEASOMAL_UBIQUITIN_DEPENDENT_P	1.18678e-06	-0.839168	Negative	4.58935e-05
GO_TRANSLATIONAL_ELONGATION	1.22524e-06	-0.846334	Negative	4.71978e-05
GO_LATE_ENDOSOME_TO_VACUOLE_TRANSPORT	1.24874e-06	-0.943464	Negative	4.79181e-05
GO_NEGATIVE_REGULATION_OF_TUMOR_NECROSIS_FACTOR_ME	1.27764e-06	-0.897544	Negative	4.87583e-05
GO_POSITIVE_REGULATION_OF_SARCOMERE_ORGANIZATION	1.28041e-06	1.1057	Positive	4.87583e-05
GO_VIRION_ASSEMBLY	1.29256e-06	-0.948789	Negative	4.90082e-05
GO_SELENIUM_COMPOUND_METABOLIC_PROCESS	1.30096e-06	-1.03592	Negative	4.90082e-05
GO_RESPONSE_TO_ESTRADIOL	1.30171e-06	-0.372075	Negative	4.90082e-05
GO_PYRUVATE_METABOLIC_PROCESS	1.30855e-06	-0.639706	Negative	4.90805e-05
GO_CELLULAR_IRON_ION_HOMEOSTASIS	1.34504e-06	-0.537704	Negative	5.02603e-05
GO_PHOSPHATIDIC_ACID_TRANSPORTER_ACTIVITY	1.35767e-06	-1.03293	Negative	5.0543e-05
GO_POSITIVE_REGULATION_OF_EXECUTION_PHASE_OF_APOPT	1.36669e-06	-0.830873	Negative	5.06895e-05
GO_MITOCHONDRIAL_ENVELOPE	1.37539e-06	-0.651753	Negative	5.08232e-05
GO_CELL_REDOX_HOMEOSTASIS	1.39959e-06	-0.692746	Negative	5.15268e-05
GO_NUCLEAR_NUCLEOSOME	1.43709e-06	-0.850639	Negative	5.27127e-05
GO_THIOLESTER_HYDROLASE_ACTIVITY	1.44561e-06	-0.712952	Negative	5.28311e-05
GO_NEGATIVE_REGULATION_OF_BLOOD_VESSEL_ENDOTHELIAL	1.45671e-06	-0.375921	Negative	5.29332e-05
GO_OXIDOREDUCTASE_ACTIVITY_ACTING_ON_THE_ALDEHYDE_	1.45924e-06	-0.842827	Negative	5.29332e-05
GO_ORGANELLE_ENVELOPE_LUMEN	1.46432e-06	-0.706241	Negative	5.29332e-05
GO_AZUROPHIL_GRANULE_MEMBRANE	1.50488e-06	-0.593176	Negative	5.4203e-05
GO_PROTEIN_CATABOLIC_PROCESS_IN_THE_VACUOLE	1.51197e-06	-0.575111	Negative	5.42625e-05
GO_U6_SNRNP	1.537e-06	-0.974885	Negative	5.4963e-05
GO_OXIDOREDUCTASE_ACTIVITY_ACTING_ON_A_HEME_GROUP_	1.55111e-06	-0.777799	Negative	5.51058e-05
GO_RNA_POLYMERASE_ACTIVITY	1.55204e-06	-0.689981	Negative	5.51058e-05
GO_RESPONSE_TO_INTERLEUKIN_7	1.5781e-06	-0.875518	Negative	5.58322e-05
GO_REGULATION_OF_GRANULOCYTE_DIFFERENTIATION	1.58429e-06	-0.658456	Negative	5.5853e-05
GO_PHOSPHATE_ION_TRANSMEMBRANE_TRANSPORT	1.59712e-06	-0.337811	Negative	5.60422e-05
GO_OXIDOREDUCTASE_ACTIVITY_ACTING_ON_THE_CH_CH_GRO	1.60803e-06	-0.649169	Negative	5.60422e-05
GO_PHOSPHATE_ION_TRANSPORT	1.61967e-06	-0.290467	Negative	5.60422e-05
GO_GENERATION_OF_PRECURSOR_METABOLITES_AND_ENERGY	1.62323e-06	-0.581	Negative	5.60422e-05
GO_ADP_TRANSPORT	1.62335e-06	-1.03723	Negative	5.60422e-05
GO_ADP_TRANSMEMBRANE_TRANSPORTER_ACTIVITY	1.62335e-06	-1.03723	Negative	5.60422e-05
GO_NADH_DEHYDROGENASE_COMPLEX_ASSEMBLY	1.63761e-06	-0.781196	Negative	5.63395e-05
GO_AMP_BINDING	1.65865e-06	-1.01756	Negative	5.68673e-05
GO_NUCLEAR_TRANSCRIBED_MRNA_CATABOLIC_PROCESS	1.69556e-06	-0.846648	Negative	5.79337e-05
GO_DETERMINATION_OF_PANCREATIC_LEFT_RIGHT_ASYMMETR	1.73109e-06	1.06891	Positive	5.88402e-05
GO_RESPONSE_TO_STILBENOID	1.73389e-06	1.04857	Positive	5.88402e-05
GO_ALDO_KETO_REDUCTASE_NADP_ACTIVITY	1.76384e-06	-0.658378	Negative	5.94675e-05
GO_INTERACTION_WITH_HOST	1.7643e-06	-0.454072	Negative	5.94675e-05
GO_MULTIVESICULAR_BODY_ORGANIZATION	1.77447e-06	-0.925756	Negative	5.96091e-05
GO_MITOCHONDRIAL_MEMBRANE_PART	1.78869e-06	-0.720502	Negative	5.97694e-05
GO_PYRIMIDINE_NUCLEOSIDE_TRIPHOSPHATE_BIOSYNTHETIC	1.79122e-06	-0.587715	Negative	5.97694e-05
GO_EUKARYOTIC_TRANSLATION_INITIATION_FACTOR_3_COMP	1.81134e-06	-1.01042	Negative	6.02069e-05
GO_NEGATIVE_REGULATION_OF_GLYCOPROTEIN_BIOSYNTHETI	1.81641e-06	-0.923402	Negative	6.02069e-05
GO_MITOCHONDRIAL_PROTEIN_COMPLEX	1.85135e-06	-0.822612	Negative	6.09747e-05
GO_RRNA_BINDING	1.85179e-06	-0.856573	Negative	6.09747e-05
GO_TUMOR_NECROSIS_FACTOR_RECEPTOR_BINDING	1.8923e-06	-0.631018	Negative	6.21035e-05
GO_ENERGY_DERIVATION_BY_OXIDATION_OF_ORGANIC_COMPO	1.92877e-06	-0.660779	Negative	6.30928e-05
GO_RETINAL_CONE_CELL_DIFFERENTIATION	1.93545e-06	0.914937	Positive	6.3102e-05
GO_AMINE_METABOLIC_PROCESS	1.94537e-06	-0.558672	Negative	6.3102e-05
GO_MAGNESIUM_ION_HOMEOSTASIS	1.94802e-06	0.850713	Positive	6.3102e-05
GO_PHOSPHATIDYLGLYCEROL_METABOLIC_PROCESS	1.95875e-06	-0.723961	Negative	6.3244e-05
GO_OXOGLUTARATE_DEHYDROGENASE_COMPLEX	1.97194e-06	-0.980673	Negative	6.34646e-05
GO_MITOCHONDRIAL_MATRIX	1.97992e-06	-0.687667	Negative	6.35165e-05
GO_GLYCINE_BINDING	2.00195e-06	0.649908	Positive	6.38221e-05
GO_RESPONSE_TO_NUTRIENT	2.00224e-06	-0.339331	Negative	6.38221e-05
GO_RIBONUCLEOSIDE_TRIPHOSPHATE_BIOSYNTHETIC_PROCES	2.02451e-06	-0.656366	Negative	6.43266e-05
GO_TRANSLATION_PREINITIATION_COMPLEX	2.0626e-06	-0.96676	Negative	6.53288e-05
GO_REGULATION_OF_ACTIVATION_INDUCED_CELL_DEATH_OF_	2.07205e-06	-1.12099	Negative	6.54202e-05
GO_REGULATION_OF_ERYTHROCYTE_DIFFERENTIATION	2.08154e-06	-0.647571	Negative	6.55127e-05
GO_PROTEIN_HEXAMERIZATION	2.10086e-06	-0.837124	Negative	6.5628e-05
GO_ESTABLISHMENT_OF_PROTEIN_LOCALIZATION_TO_ORGANE	2.11741e-06	-0.706571	Negative	6.5628e-05
GO_INTRINSIC_APOPTOTIC_SIGNALING_PATHWAY_IN_RESPON	2.11841e-06	-0.97562	Negative	6.5628e-05
GO_POLYSOMAL_RIBOSOME	2.11894e-06	-0.995252	Negative	6.5628e-05
GO_CADHERIN_BINDING_INVOLVED_IN_CELL_CELL_ADHESION	2.12397e-06	-0.705577	Negative	6.5628e-05
GO_POSITIVE_REGULATION_OF_PROTEIN_COMPLEX_DISASSEM	2.12467e-06	-0.420488	Negative	6.5628e-05
GO_MODULATION_BY_SYMBIONT_OF_HOST_CELLULAR_PROCESS	2.14493e-06	-0.72915	Negative	6.58615e-05
GO_GTPASE_ACTIVITY	2.15525e-06	-0.552094	Negative	6.58615e-05
GO_ICOSATETRAENOIC_ACID_BINDING	2.15864e-06	-1.11713	Negative	6.58615e-05
GO_ARACHIDONIC_ACID_BINDING	2.15864e-06	-1.11713	Negative	6.58615e-05
GO_RETROGRADE_VESICLE_MEDIATED_TRANSPORT_GOLGI_TO_	2.17162e-06	-0.584519	Negative	6.60556e-05
GO_REGULATION_OF_CEREBELLAR_GRANULE_CELL_PRECURSOR	2.2446e-06	0.836886	Positive	6.78619e-05
GO_POSITIVE_REGULATION_OF_CEREBELLAR_GRANULE_CELL_	2.2446e-06	0.836886	Positive	6.78619e-05
GO_ANAPHASE_PROMOTING_COMPLEX_DEPENDENT_CATABOLIC_	2.25661e-06	-0.797341	Negative	6.79809e-05
GO_EXTRINSIC_COMPONENT_OF_CYTOPLASMIC_SIDE_OF_PLAS	2.27414e-06	-0.524729	Negative	6.79809e-05
GO_MITOCHONDRIAL_ELECTRON_TRANSPORT_UBIQUINOL_TO_C	2.27508e-06	-0.818366	Negative	6.79809e-05
GO_PROTEIN_SERINE_THREONINE_KINASE_INHIBITOR_ACTIV	2.2758e-06	-0.530758	Negative	6.79809e-05
GO_NEGATIVE_REGULATION_OF_APOPTOTIC_SIGNALING_PATH	2.28416e-06	-0.525583	Negative	6.79838e-05
GO_RESPONSE_TO_TUMOR_NECROSIS_FACTOR	2.28952e-06	-0.609445	Negative	6.79838e-05
GO_GLYCOLYTIC_PROCESS_THROUGH_FRUCTOSE_6_PHOSPHATE	2.33676e-06	-0.656033	Negative	6.91806e-05
GO_SPLICEOSOMAL_TRI_SNRNP_COMPLEX	2.34389e-06	-0.859526	Negative	6.91865e-05
GO_MITOCHONDRIAL_TRANSLATIONAL_TERMINATION	2.35236e-06	-0.89715	Negative	6.92317e-05
GO_THIOREDOXIN_DISULFIDE_REDUCTASE_ACTIVITY	2.40447e-06	-0.849136	Negative	7.05571e-05
GO_NEGATIVE_REGULATION_OF_MONOCYTE_DIFFERENTIATION	2.49283e-06	-1.05991	Negative	7.27779e-05
GO_NIK_NF_KAPPAB_SIGNALING	2.49474e-06	-0.638799	Negative	7.27779e-05
GO_PLACENTA_BLOOD_VESSEL_DEVELOPMENT	2.52392e-06	-0.465206	Negative	7.33127e-05
GO_NEGATIVE_REGULATION_OF_ENDOTHELIAL_CELL_DIFFERE	2.52777e-06	0.97777	Positive	7.33127e-05
GO_TRANSLATION_ELONGATION_FACTOR_ACTIVITY	2.54823e-06	-0.83862	Negative	7.3692e-05
GO_PROTEIN_SERINE_THREONINE_PHOSPHATASE_ACTIVITY	2.66131e-06	-0.553404	Negative	7.6588e-05
GO_MITOCHONDRIAL_PART	2.66373e-06	-0.638034	Negative	7.6588e-05
GO_NEGATIVE_REGULATION_OF_OXIDATIVE_STRESS_INDUCED	2.67546e-06	-1.03551	Negative	7.65909e-05
GO_ENERGY_COUPLED_PROTON_TRANSMEMBRANE_TRANSPORT_A	2.67961e-06	-0.585445	Negative	7.65909e-05
GO_LYSOSOMAL_LUMEN_ACIDIFICATION	2.68686e-06	-0.985891	Negative	7.65909e-05
GO_LIPOSACCHARIDE_METABOLIC_PROCESS	2.70322e-06	-0.549854	Negative	7.68377e-05
GO_RIBOSOMAL_SMALL_SUBUNIT_BIOGENESIS	2.73848e-06	-0.80413	Negative	7.76189e-05
GO_AMMONIA_LYASE_ACTIVITY	2.75111e-06	0.327531	Positive	7.7756e-05
GO_EUKARYOTIC_48S_PREINITIATION_COMPLEX	2.78287e-06	-0.98311	Negative	7.84312e-05
GO_5S_RRNA_BINDING	2.79389e-06	-0.910568	Negative	7.85202e-05
GO_TRANSFERRIN_TRANSPORT	2.82025e-06	-0.610821	Negative	7.90383e-05
GO_PROTEIN_COMPLEX_OLIGOMERIZATION	2.84151e-06	-0.410388	Negative	7.94111e-05
GO_REGULATION_OF_ANIMAL_ORGAN_MORPHOGENESIS	2.8969e-06	-0.337116	Negative	8.06604e-05
GO_DISULFIDE_OXIDOREDUCTASE_ACTIVITY	2.90238e-06	-0.757432	Negative	8.06604e-05
GO_PEPTIDASE_INHIBITOR_COMPLEX	2.92757e-06	-1.05543	Negative	8.11345e-05
GO_NEGATIVE_REGULATION_OF_VIRAL_TRANSCRIPTION	2.95668e-06	-0.505403	Negative	8.17142e-05
GO_SENSORY_PERCEPTION_OF_BITTER_TASTE	2.99064e-06	0.853463	Positive	8.22109e-05
GO_HEME_BIOSYNTHETIC_PROCESS	2.99114e-06	-0.814451	Negative	8.22109e-05
GO_GENITALIA_DEVELOPMENT	3.04688e-06	0.394581	Positive	8.3445e-05
GO_CENTRAL_NERVOUS_SYSTEM_PROJECTION_NEURON_AXONOG	3.05767e-06	0.441482	Positive	8.3445e-05
GO_CELL_DEATH_IN_RESPONSE_TO_HYDROGEN_PEROXIDE	3.06113e-06	-0.388294	Negative	8.3445e-05
GO_T_CELL_RECEPTOR_BINDING	3.14744e-06	-0.74433	Negative	8.5564e-05
GO_ESTABLISHMENT_OF_PROTEIN_LOCALIZATION_TO_MITOCH	3.2112e-06	-0.978243	Negative	8.68991e-05
GO_T_CELL_MEDIATED_IMMUNITY	3.21397e-06	-0.444807	Negative	8.68991e-05
GO_RIBOSOMAL_LARGE_SUBUNIT_BIOGENESIS	3.24556e-06	-0.881313	Negative	8.7516e-05
GO_T_CELL_MEDIATED_CYTOTOXICITY	3.25988e-06	-0.611849	Negative	8.75271e-05
GO_NUCLEOSOMAL_DNA_BINDING	3.26351e-06	-0.829525	Negative	8.75271e-05
GO_PROTEIN_HETEROTETRAMERIZATION	3.31822e-06	-0.758532	Negative	8.87557e-05
GO_SEROTONIN_GATED_CATION_SELECTIVE_CHANNEL_ACTIVI	3.33834e-06	1.0293	Positive	8.90551e-05
GO_INTERMEDIATE_FILAMENT_BUNDLE_ASSEMBLY	3.36967e-06	0.900569	Positive	8.96511e-05
GO_MITOCHONDRIAL_TRNA_PROCESSING	3.39352e-06	-0.598368	Negative	9.00457e-05
GO_EPSILON_DNA_POLYMERASE_COMPLEX	3.41227e-06	-0.846942	Negative	9.0303e-05
GO_MONOCARBOXYLIC_ACID_CATABOLIC_PROCESS	3.4482e-06	-0.534854	Negative	9.10123e-05
GO_CARBONYL_REDUCTASE_NADPH_ACTIVITY	3.51996e-06	-0.884634	Negative	9.23953e-05
GO_IMMUNOGLOBULIN_SECRETION	3.53287e-06	-0.635736	Negative	9.23953e-05
GO_ESTABLISHMENT_OF_PROTEIN_LOCALIZATION_TO_MEMBRA	3.53411e-06	-0.752823	Negative	9.23953e-05
GO_RESPONSE_TO_INTERLEUKIN_1	3.53764e-06	-0.608821	Negative	9.23953e-05
GO_ANTIGEN_PROCESSING_AND_PRESENTATION_OF_PEPTIDE_	3.5667e-06	-0.744671	Negative	9.29111e-05
GO_FRUCTOSE_1_6_BISPHOSPHATE_METABOLIC_PROCESS	3.60581e-06	-0.769504	Negative	9.36853e-05
GO_RESPONSE_TO_ALCOHOL	3.63209e-06	-0.29046	Negative	9.4123e-05
GO_CHROMATIN_ASSEMBLY	3.66275e-06	-0.54398	Negative	9.46717e-05
GO_POSITIVE_REGULATION_OF_PROTEIN_OLIGOMERIZATION	3.70485e-06	-0.542775	Negative	9.55124e-05
GO_PRENYLTRANSFERASE_ACTIVITY	3.74462e-06	-0.635737	Negative	9.62888e-05
GO_CYTOPLASMIC_SIDE_OF_MEMBRANE	3.75553e-06	-0.531291	Negative	9.63212e-05
GO_PROTEIN_LOCALIZATION_TO_NUCLEOPLASM	3.77615e-06	-0.983778	Negative	9.66018e-05
GO_PH_REDUCTION	3.78772e-06	-0.64021	Negative	9.66498e-05
GO_SPECIFIC_GRANULE	3.85208e-06	-0.410743	Negative	9.79402e-05
GO_RESPONSE_TO_HYDROGEN_PEROXIDE	3.85792e-06	-0.517706	Negative	9.79402e-05
GO_NEGATIVE_REGULATION_OF_INTRINSIC_APOPTOTIC_SIGN	3.88091e-06	-0.514118	Negative	9.82737e-05
GO_NEURAL_PLATE_ANTERIOR_POSTERIOR_REGIONALIZATION	3.89611e-06	-0.683193	Negative	9.84088e-05
GO_MITOCHONDRION_MORPHOGENESIS	3.93232e-06	-0.532346	Negative	9.89036e-05
GO_POSITIVE_REGULATION_OF_PEPTIDE_HORMONE_SECRETIO	3.93552e-06	-0.268654	Negative	9.89036e-05
GO_INNER_MITOCHONDRIAL_MEMBRANE_PROTEIN_COMPLEX	3.98986e-06	-0.788333	Negative	9.99772e-05
GO_TUMOR_NECROSIS_FACTOR_ACTIVATED_RECEPTOR_ACTIVI	3.99829e-06	-0.96552	Negative	9.99772e-05
GO_MYOSIN_V_BINDING	4.01083e-06	-0.748931	Negative	9.99933e-05
GO_REGULATION_OF_SYNCYTIUM_FORMATION_BY_PLASMA_MEM	4.01898e-06	-0.452996	Negative	9.99933e-05
GO_RIBOSOMAL_LARGE_SUBUNIT_ASSEMBLY	4.04645e-06	-0.928343	Negative	0.000100427
GO_REGULATION_OF_CELL_KILLING	4.07746e-06	-0.440282	Negative	0.000100945
GO_TRNA_ADENINE_METHYLTRANSFERASE_ACTIVITY	4.09834e-06	-1.10275	Negative	0.000101195
GO_REGULATION_OF_CELLULAR_RESPIRATION	4.10785e-06	-0.758299	Negative	0.000101195
GO_BILE_ACID_TRANSMEMBRANE_TRANSPORTER_ACTIVITY	4.13274e-06	1.14177	Positive	0.000101557
GO_PROTON_TRANSMEMBRANE_TRANSPORT	4.15152e-06	-0.448951	Negative	0.000101768
GO_PROTEIN_TETRAMERIZATION	4.16647e-06	-0.536588	Negative	0.000101884
GO_ALPHA_AMINO_ACID_METABOLIC_PROCESS	4.19967e-06	-0.378054	Negative	0.000102445
GO_MHC_CLASS_I_PROTEIN_COMPLEX	4.31332e-06	-1.05247	Negative	0.000104961
GO_CALCIUM_INDEPENDENT_CELL_CELL_ADHESION_VIA_PLAS	4.34172e-06	0.874905	Positive	0.000105395
GO_POSITIVE_REGULATION_OF_LEUKOCYTE_MEDIATED_IMMUN	4.40091e-06	-0.4285	Negative	0.000106007
GO_XYLULOSE_5_PHOSPHATE_BIOSYNTHETIC_PROCESS	4.40128e-06	-0.850354	Negative	0.000106007
GO_PEPTIDE_BIOSYNTHETIC_PROCESS	4.40201e-06	-0.761266	Negative	0.000106007
GO_TONGUE_MORPHOGENESIS	4.42007e-06	-0.844704	Negative	0.000106007
GO_FUNGIFORM_PAPILLA_MORPHOGENESIS	4.42007e-06	-0.844704	Negative	0.000106007
GO_MONOCYTE_EXTRAVASATION	4.52511e-06	0.759582	Positive	0.000108266
GO_GDP_BINDING	4.5657e-06	-0.755362	Negative	0.000108976
GO_AMYLOID_PRECURSOR_PROTEIN_BIOSYNTHETIC_PROCESS	4.58699e-06	-0.781756	Negative	0.000109223
GO_RNA_CAPPING	4.60761e-06	-0.788669	Negative	0.000109453
GO_REGULATION_OF_MITOCHONDRIAL_OUTER_MEMBRANE_PERM	4.706e-06	-0.733771	Negative	0.000111296
GO_POSITIVE_REGULATION_OF_MYELOID_CELL_DIFFERENTIA	4.70752e-06	-0.406524	Negative	0.000111296
GO_TRANSFERASE_ACTIVITY_TRANSFERRING_ACYL_GROUPS_A	4.75481e-06	-0.790417	Negative	0.000112148
GO_POLYKETIDE_METABOLIC_PROCESS	4.80534e-06	-0.706936	Negative	0.000113073
GO_INTRACELLULAR_STEROL_TRANSPORT	4.8425e-06	-0.628603	Negative	0.000113679
GO_LARGE_RIBOSOMAL_SUBUNIT_RRNA_BINDING	4.85407e-06	-1.03858	Negative	0.000113683
GO_SEQUESTERING_OF_IRON_ION	4.89951e-06	-1.05286	Negative	0.000114479
GO_CYTOPLASMIC_SIDE_OF_ENDOPLASMIC_RETICULUM_MEMBR	4.92696e-06	-0.788838	Negative	0.000114837
GO_REGULATION_OF_CELLULAR_KETONE_METABOLIC_PROCESS	4.93785e-06	-0.51594	Negative	0.000114837
GO_POSITIVE_REGULATION_OF_PROTEIN_SUMOYLATION	4.99724e-06	-0.789358	Negative	0.000115947
GO_MAST_CELL_MIGRATION	5.01286e-06	-0.709664	Negative	0.00011604
GO_ELECTRON_TRANSFER_ACTIVITY	5.0876e-06	-0.674503	Negative	0.000117498
GO_LEUKOCYTE_HOMEOSTASIS	5.19013e-06	-0.484266	Negative	0.00011946
GO_PRE_B_CELL_DIFFERENTIATION	5.20032e-06	0.701748	Positive	0.00011946
GO_MITOCHONDRIAL_OUTER_MEMBRANE_PERMEABILIZATION	5.20917e-06	-0.768132	Negative	0.00011946
GO_DETERMINATION_OF_LIVER_LEFT_RIGHT_ASYMMETRY	5.22044e-06	0.902342	Positive	0.00011946
GO_DEATH_INDUCING_SIGNALING_COMPLEX_ASSEMBLY	5.27058e-06	-0.803478	Negative	0.000120068
GO_RESPONSE_TO_FATTY_ACID	5.27112e-06	-0.382173	Negative	0.000120068
GO_EPITHELIAL_FLUID_TRANSPORT	5.31649e-06	0.595323	Positive	0.000120826
GO_REGULATION_BY_VIRUS_OF_VIRAL_PROTEIN_LEVELS_IN_	5.3313e-06	-0.849174	Negative	0.000120887
GO_INTERFERON_GAMMA_SECRETION	5.42283e-06	-0.570577	Negative	0.000122684
GO_FC_EPSILON_RECEPTOR_SIGNALING_PATHWAY	5.46572e-06	-0.50255	Negative	0.000123037
GO_FORMATION_OF_TRANSLATION_PREINITIATION_COMPLEX	5.47018e-06	-0.85458	Negative	0.000123037
GO_COFACTOR_BINDING	5.47545e-06	-0.36078	Negative	0.000123037
GO_CALCIUM_POTASSIUM_SODIUM_ANTIPORTER_ACTIVITY	5.54254e-06	0.927361	Positive	0.00012375
GO_PROTEIN_POLYUFMYLATION	5.543e-06	-1.04507	Negative	0.00012375
GO_LIPOPEPTIDE_BINDING	5.54439e-06	0.919032	Positive	0.00012375
GO_CARBON_OXYGEN_LYASE_ACTIVITY	5.57429e-06	-0.515909	Negative	0.00012414
GO_NEURON_INTRINSIC_APOPTOTIC_SIGNALING_PATHWAY_IN	5.62568e-06	-0.917487	Negative	0.000125005
GO_RESPONSE_TO_ESTROGEN	5.67772e-06	-0.348398	Negative	0.000125881
GO_CELLULAR_TRANSITION_METAL_ION_HOMEOSTASIS	5.71609e-06	-0.526078	Negative	0.000126451
GO_MRNA_5_UTR_BINDING	5.97855e-06	-0.735351	Negative	0.000131685
GO_POSITIVE_REGULATION_OF_TRANSCRIPTION_FROM_RNA_P	5.97906e-06	-0.356506	Negative	0.000131685
GO_PROTEIN_HETERODIMERIZATION_ACTIVITY	6.02367e-06	-0.443687	Negative	0.000132375
GO_NF_KAPPAB_INDUCING_KINASE_ACTIVITY	6.12139e-06	-0.70217	Negative	0.000134227
GO_REGULATION_OF_PROTEIN_HOMOOLIGOMERIZATION	6.1451e-06	-0.612244	Negative	0.000134451
GO_ENDOPLASMIC_RETICULUM_GOLGI_INTERMEDIATE_COMPAR	6.18387e-06	-0.559998	Negative	0.000135003
GO_CELLULAR_RESPONSE_TO_INCREASED_OXYGEN_LEVELS	6.28758e-06	-0.633179	Negative	0.000136877
GO_GOLGI_STACK	6.29713e-06	-0.289541	Negative	0.000136877
GO_RNA_POLYMERASE_III_COMPLEX	6.34128e-06	-0.875608	Negative	0.000137328
GO_NUCLEOTIDE_EXCISION_REPAIR_DNA_DAMAGE_RECOGNITI	6.3454e-06	-0.912707	Negative	0.000137328
GO_CELLULAR_AMIDE_METABOLIC_PROCESS	6.45844e-06	-0.676887	Negative	0.000138966
GO_AMIDE_BIOSYNTHETIC_PROCESS	6.45929e-06	-0.710115	Negative	0.000138966
GO_NEGATIVE_REGULATION_OF_PROTEOLYSIS	6.47226e-06	-0.360803	Negative	0.000138966
GO_TELOMERE_CAP_COMPLEX	6.48121e-06	-0.822064	Negative	0.000138966
GO_ENTRY_INTO_OTHER_ORGANISM_INVOLVED_IN_SYMBIOTIC	6.49077e-06	-0.298222	Negative	0.000138966
GO_PROTON_TRANSPORTING_TWO_SECTOR_ATPASE_COMPLEX_P	6.50693e-06	-0.791253	Negative	0.000139014
GO_CARBOHYDRATE_HOMEOSTASIS	6.75576e-06	-0.364637	Negative	0.000144022
GO_REGULATION_OF_PEPTIDASE_ACTIVITY	6.80273e-06	-0.441342	Negative	0.000144714
GO_ORGANELLAR_LARGE_RIBOSOMAL_SUBUNIT	6.88637e-06	-0.864503	Negative	0.000145885
GO_CO_RECEPTOR_BINDING	6.89601e-06	0.89994	Positive	0.000145885
GO_MITOCHONDRIAL_TRANSLATION	6.90163e-06	-0.796784	Negative	0.000145885
GO_TRICARBOXYLIC_ACID_CYCLE	6.98475e-06	-0.8174	Negative	0.000147329
GO_PENTOSE_PHOSPHATE_SHUNT	7.01216e-06	-0.808194	Negative	0.000147596
GO_PROTEIN_INSERTION_INTO_MITOCHONDRIAL_INNER_MEMB	7.0661e-06	-0.962278	Negative	0.000148418
GO_EUCHROMATIN	7.2189e-06	-0.673124	Negative	0.000151309
GO_REGULATION_OF_MORPHOGENESIS_OF_AN_EPITHELIUM	7.27402e-06	-0.39037	Negative	0.000152144
GO_POSITIVE_REGULATION_OF_INSULIN_SECRETION	7.33518e-06	-0.401596	Negative	0.000153103
GO_RESPONSE_TO_HYPOBARIC_HYPOXIA	7.38321e-06	-0.827522	Negative	0.000153784
GO_REGULATION_OF_EXTRACELLULAR_MATRIX_CONSTITUENT_	7.42581e-06	-1.00046	Negative	0.000154051
GO_OLIGOSACCHARIDE_LIPID_INTERMEDIATE_BIOSYNTHETIC	7.42696e-06	-0.524934	Negative	0.000154051
GO_SULFUR_COMPOUND_METABOLIC_PROCESS	7.45448e-06	-0.46238	Negative	0.000154302
GO_PROTON_TRANSPORTING_V_TYPE_ATPASE_V0_DOMAIN	7.50011e-06	-0.99467	Negative	0.000154925
GO_HYDRO_LYASE_ACTIVITY	7.59315e-06	-0.513964	Negative	0.000156522
GO_TRANSITION_METAL_ION_HOMEOSTASIS	7.66199e-06	-0.469999	Negative	0.000157441
GO_MYELOID_LEUKOCYTE_DIFFERENTIATION	7.6809e-06	-0.363434	Negative	0.000157441
GO_POSITIVE_REGULATION_OF_LYMPHOCYTE_APOPTOTIC_PRO	7.68505e-06	-0.699206	Negative	0.000157441
GO_NEGATIVE_REGULATION_OF_MITOCHONDRIAL_OUTER_MEMB	7.72257e-06	-0.736736	Negative	0.000157707
GO_PROTOPORPHYRINOGEN_IX_BIOSYNTHETIC_PROCESS	7.72965e-06	-0.936331	Negative	0.000157707
GO_SIGNAL_PEPTIDASE_COMPLEX	7.79906e-06	-1.06689	Negative	0.000158798
GO_MITOCHONDRIAL_RESPIRATORY_CHAIN_COMPLEX_ASSEMBL	7.8817e-06	-0.723964	Negative	0.000159923
GO_SRP_DEPENDENT_COTRANSLATIONAL_PROTEIN_TARGETING	7.88634e-06	-0.662601	Negative	0.000159923
GO_POSITIVE_REGULATION_OF_INSULIN_SECRETION_INVOLV	7.91534e-06	-0.604616	Negative	0.000160185
GO_REGULATION_OF_SPONTANEOUS_SYNAPTIC_TRANSMISSION	8.155e-06	0.555242	Positive	0.000164701
GO_REGULATION_OF_TRANSLATIONAL_ELONGATION	8.25857e-06	-0.725575	Negative	0.000166456
GO_ISOPENTENYL_DIPHOSPHATE_BIOSYNTHETIC_PROCESS	8.34118e-06	-0.971515	Negative	0.000167782
GO_METHYLOSOME	8.3901e-06	-0.893689	Negative	0.000168427
GO_MEMBRANE_LIPID_METABOLIC_PROCESS	8.43114e-06	-0.377936	Negative	0.000168911
GO_COFACTOR_METABOLIC_PROCESS	8.55546e-06	-0.460689	Negative	0.000171058
GO_POSITIVE_REGULATION_OF_VIRAL_LIFE_CYCLE	8.63622e-06	-0.660969	Negative	0.000172327
GO_PROTON_TRANSPORTING_V_TYPE_ATPASE_COMPLEX_ASSEM	8.6956e-06	-0.832117	Negative	0.000173166
GO_INORGANIC_PHOSPHATE_TRANSMEMBRANE_TRANSPORTER_A	8.95639e-06	-0.891508	Negative	0.000177906
GO_INTERLEUKIN_1_MEDIATED_SIGNALING_PATHWAY	8.9693e-06	-0.749449	Negative	0.000177906
GO_ORGANIC_ACID_METABOLIC_PROCESS	9.04755e-06	-0.378613	Negative	0.000178649
GO_EXTRACELLULAR_VESICLE_BIOGENESIS	9.04874e-06	-0.751174	Negative	0.000178649
GO_PIGMENT_GRANULE	9.0781e-06	-0.665958	Negative	0.000178649
GO_INTRINSIC_APOPTOTIC_SIGNALING_PATHWAY_IN_RESPON	9.07839e-06	-0.618877	Negative	0.000178649
GO_SKELETAL_MYOFIBRIL_ASSEMBLY	9.17178e-06	0.662587	Positive	0.000180132
GO_GLUTAMINE_FAMILY_AMINO_ACID_BIOSYNTHETIC_PROCES	9.33174e-06	-0.716213	Negative	0.000182913
GO_REGULATION_OF_MIDBRAIN_DOPAMINERGIC_NEURON_DIFF	9.36633e-06	-0.983399	Negative	0.000183231
GO_REGULATION_OF_PROTEIN_TARGETING	9.43579e-06	-0.678259	Negative	0.000184229
GO_ORGANONITROGEN_COMPOUND_BIOSYNTHETIC_PROCESS	9.51769e-06	-0.547929	Negative	0.000185192
GO_CELLULAR_RESPONSE_TO_TOXIC_SUBSTANCE	9.52226e-06	-0.422361	Negative	0.000185192
GO_SPECIFIC_GRANULE_MEMBRANE	9.57933e-06	-0.382795	Negative	0.00018594
GO_POSITIVE_REGULATION_OF_PROTEIN_TARGETING_TO_MIT	9.69093e-06	-0.78148	Negative	0.000187741
GO_GLIAL_CELL_APOPTOTIC_PROCESS	9.7537e-06	-0.729334	Negative	0.000188591
GO_OTIC_VESICLE_DEVELOPMENT	9.86077e-06	0.777242	Positive	0.000190292
GO_POSITIVE_REGULATION_OF_VASCULAR_ASSOCIATED_SMOO	9.98145e-06	-0.90491	Negative	0.000192249
GO_NEGATIVE_REGULATION_OF_ENDOPLASMIC_RETICULUM_CA	1.00049e-05	-0.609347	Negative	0.000192329
GO_PHAGOSOME_ACIDIFICATION	1.00481e-05	-0.777297	Negative	0.000192463
GO_GLUCAGON_SECRETION	1.00505e-05	-1.01636	Negative	0.000192463
GO_CYTOPLASMIC_TRANSLATIONAL_ELONGATION	1.01089e-05	-0.847701	Negative	0.000193211
GO_ODONTOBLAST_DIFFERENTIATION	1.01928e-05	-0.664343	Negative	0.000194443
GO_TELETHONIN_BINDING	1.02587e-05	1.02124	Positive	0.000195326
GO_REGULATION_OF_EXOSOMAL_SECRETION	1.03647e-05	-0.756851	Negative	0.000196759
GO_POSITIVE_REGULATION_OF_MEMBRANE_PERMEABILITY	1.03734e-05	-0.747701	Negative	0.000196759
GO_EXIT_FROM_MITOSIS	1.0466e-05	-0.527921	Negative	0.000198099
GO_ANTIGEN_PROCESSING_AND_PRESENTATION_OF_ENDOGENO	1.04837e-05	-1.01064	Negative	0.000198099
GO_REGULATION_OF_APOPTOTIC_SIGNALING_PATHWAY	1.05603e-05	-0.567665	Negative	0.000199169
GO_RESPONSE_TO_WOUNDING	1.05957e-05	-0.147965	Negative	0.000199459
GO_NUCLEAR_ENVELOPE_REASSEMBLY	1.0652e-05	-0.892956	Negative	0.000200142
GO_NUCLEAR_OUTER_MEMBRANE	1.07242e-05	-0.454936	Negative	0.000200499
GO_AZUROPHIL_GRANULE	1.0749e-05	-0.597315	Negative	0.000200499
GO_MALE_GENITALIA_DEVELOPMENT	1.07528e-05	0.71911	Positive	0.000200499
GO_PEPTIDYL_SERINE_DEPHOSPHORYLATION	1.07553e-05	-0.686018	Negative	0.000200499
GO_PROTEIN_INSERTION_INTO_ER_MEMBRANE	1.07715e-05	-0.883668	Negative	0.000200499
GO_NON_CANONICAL_WNT_SIGNALING_PATHWAY	1.08546e-05	-0.564878	Negative	0.000201669
GO_NEGATIVE_REGULATION_OF_MITOCHONDRION_ORGANIZATI	1.11078e-05	-0.588366	Negative	0.00020599
GO_CARBOHYDRATE_DERIVATIVE_BIOSYNTHETIC_PROCESS	1.1162e-05	-0.291972	Negative	0.000206612
GO_DICARBOXYLIC_ACID_METABOLIC_PROCESS	1.1258e-05	-0.639591	Negative	0.000208001
GO_REGULATION_OF_ENDOPLASMIC_RETICULUM_STRESS_INDU	1.13131e-05	-0.670847	Negative	0.000208634
GO_CELLULAR_RESPONSE_TO_ESTROGEN_STIMULUS	1.16025e-05	-0.67171	Negative	0.000213576
GO_REGULATION_OF_PROTEIN_TARGETING_TO_MITOCHONDRIO	1.17506e-05	-0.795528	Negative	0.000215514
GO_PROTEIN_CONTAINING_COMPLEX_DISASSEMBLY	1.1751e-05	-0.604755	Negative	0.000215514
GO_EXTRACELLULAR_MATRIX_CONSTITUENT_SECRETION	1.17814e-05	-0.734488	Negative	0.000215674
GO_RNA_POLYMERASE_III_ACTIVITY	1.19031e-05	-0.811028	Negative	0.000217274
GO_POSITIVE_REGULATION_OF_LYMPHOCYTE_MEDIATED_IMMU	1.19123e-05	-0.447899	Negative	0.000217274
GO_DEATH_RECEPTOR_ACTIVITY	1.19389e-05	-0.761333	Negative	0.000217362
GO_PEPTIDYL_PROLINE_HYDROXYLATION	1.19752e-05	-0.852179	Negative	0.000217625
GO_NEGATIVE_REGULATION_OF_CELL_DEATH	1.22245e-05	-0.391843	Negative	0.000221753
GO_PROTEIN_DENEDDYLATION	1.22706e-05	-0.945528	Negative	0.000222185
GO_TRANSLESION_SYNTHESIS	1.22961e-05	-0.591586	Negative	0.000222244
GO_SAGA_COMPLEX	1.25795e-05	-0.877655	Negative	0.000226955
GO_ORGANOPHOSPHATE_ESTER_TRANSMEMBRANE_TRANSPORTER	1.2687e-05	-0.58273	Negative	0.000228253
GO_MITOCHONDRIAL_RNA_METABOLIC_PROCESS	1.26972e-05	-0.762829	Negative	0.000228253
GO_MODULATION_OF_SIGNAL_TRANSDUCTION_IN_OTHER_ORGA	1.27868e-05	-0.947714	Negative	0.000229449
GO_CALCIUM_CHANNEL_INHIBITOR_ACTIVITY	1.30203e-05	-0.690691	Negative	0.000231535
GO_5_PHOSPHORIBOSE_1_DIPHOSPHATE_BIOSYNTHETIC_PROC	1.30242e-05	-0.651051	Negative	0.000231535
GO_MITOCHONDRIAL_GENE_EXPRESSION	1.30245e-05	-0.761455	Negative	0.000231535
GO_FATTY_ACID_CATABOLIC_PROCESS	1.30456e-05	-0.528084	Negative	0.000231535
GO_REGULATION_OF_ESTABLISHMENT_OF_PROTEIN_LOCALIZA	1.30509e-05	-0.871904	Negative	0.000231535
GO_FATTY_ACID_BETA_OXIDATION	1.30645e-05	-0.634271	Negative	0.000231535
GO_PROTON_TRANSPORTING_TWO_SECTOR_ATPASE_COMPLEX_C	1.30666e-05	-0.618814	Negative	0.000231535
GO_MITOCHONDRION	1.30887e-05	-0.594203	Negative	0.000231535
GO_VIRAL_TRANSLATION	1.31149e-05	-0.999311	Negative	0.000231562
GO_REGULATION_OF_LYMPHOCYTE_MEDIATED_IMMUNITY	1.31366e-05	-0.396306	Negative	0.000231562
GO_CYTOCHROME_COMPLEX_ASSEMBLY	1.32257e-05	-0.611647	Negative	0.00023272
GO_NEGATIVE_REGULATION_OF_CELLULAR_PROTEIN_LOCALIZ	1.33149e-05	-0.54985	Negative	0.000233545
GO_PROTEIN_INSERTION_INTO_MEMBRANE	1.33333e-05	-0.753342	Negative	0.000233545
GO_ADULT_HEART_DEVELOPMENT	1.33428e-05	0.69561	Positive	0.000233545
GO_CAMP_RESPONSE_ELEMENT_BINDING	1.34247e-05	-0.533514	Negative	0.000234567
GO_RNA_CATABOLIC_PROCESS	1.42529e-05	-0.760231	Negative	0.000248291
GO_POSITIVE_REGULATION_OF_NATURAL_KILLER_CELL_MEDI	1.42755e-05	-0.404893	Negative	0.000248291
GO_FC_RECEPTOR_SIGNALING_PATHWAY	1.42913e-05	-0.512859	Negative	0.000248291
GO_DEOXYRIBOSE_PHOSPHATE_CATABOLIC_PROCESS	1.43096e-05	-0.660032	Negative	0.000248291
GO_DNA_PACKAGING	1.43634e-05	-0.472249	Negative	0.000248791
GO_LYASE_ACTIVITY	1.44017e-05	-0.388354	Negative	0.000249022
GO_REGULATION_OF_MEIOTIC_NUCLEAR_DIVISION	1.4499e-05	0.307801	Positive	0.000250194
GO_ENVELOPE	1.45309e-05	-0.578497	Negative	0.000250194
GO_ARP2_3_PROTEIN_COMPLEX	1.4564e-05	-0.800552	Negative	0.000250194
GO_POSITIVE_REGULATION_OF_VACUOLE_ORGANIZATION	1.45698e-05	-0.808388	Negative	0.000250194
GO_PURINE_CONTAINING_COMPOUND_BIOSYNTHETIC_PROCESS	1.46202e-05	-0.496123	Negative	0.000250268
GO_PROTEIN_LOCALIZATION_TO_MITOCHONDRION	1.46243e-05	-0.759633	Negative	0.000250268
GO_RNA_IMPORT_INTO_MITOCHONDRION	1.46608e-05	-0.956028	Negative	0.000250464
GO_DEOXYRIBONUCLEOTIDE_BINDING	1.47439e-05	-1.00049	Negative	0.000251263
GO_POSITIVE_REGULATION_OF_IMMUNE_EFFECTOR_PROCESS	1.47579e-05	-0.425576	Negative	0.000251263
GO_SENSORY_PERCEPTION_OF_TASTE	1.48101e-05	0.657371	Positive	0.000251721
GO_SULFUR_COMPOUND_BIOSYNTHETIC_PROCESS	1.48838e-05	-0.330982	Negative	0.000252544
GO_ACTIVATION_OF_PHOSPHOLIPASE_D_ACTIVITY	1.50548e-05	-1.09718	Negative	0.000255011
GO_CYTOPLASMIC_SIDE_OF_ROUGH_ENDOPLASMIC_RETICULUM	1.52185e-05	-0.938028	Negative	0.000257348
GO_CAMP_RESPONSE_ELEMENT_BINDING_PROTEIN_BINDING	1.53165e-05	-0.969428	Negative	0.000257783
GO_NEGATIVE_REGULATION_OF_PROTEIN_TARGETING_TO_MIT	1.53202e-05	-0.786101	Negative	0.000257783
GO_REGULATION_OF_INTRACELLULAR_LIPID_TRANSPORT	1.53218e-05	-0.838903	Negative	0.000257783
GO_REGULATION_OF_SYSTEMIC_ARTERIAL_BLOOD_PRESSURE_	1.54654e-05	0.46919	Positive	0.000259762
GO_CYTOKINETIC_PROCESS	1.55748e-05	-0.620283	Negative	0.000261159
GO_CHAPERONE_COMPLEX	1.58237e-05	-0.749394	Negative	0.000264888
GO_FICOLIN_1_RICH_GRANULE	1.58549e-05	-0.722215	Negative	0.000264965
GO_ADENYLATE_CYCLASE_ACTIVATOR_ACTIVITY	1.59204e-05	-0.931057	Negative	0.000265291
GO_PROGESTERONE_RECEPTOR_SIGNALING_PATHWAY	1.59275e-05	-0.594769	Negative	0.000265291
GO_REGULATION_OF_HYALURONAN_BIOSYNTHETIC_PROCESS	1.61058e-05	-0.362375	Negative	0.000267709
GO_POST_TRANSLATIONAL_PROTEIN_MODIFICATION	1.61264e-05	-0.450273	Negative	0.000267709
GO_BASAL_PLASMA_MEMBRANE	1.62654e-05	0.551828	Positive	0.00026938
GO_PROTEIN_LOCALIZATION_TO_MEMBRANE	1.62811e-05	-0.557601	Negative	0.00026938
GO_REGULATION_OF_OXIDATIVE_PHOSPHORYLATION	1.63317e-05	-0.660865	Negative	0.000269771
GO_CELLULAR_RESPONSE_TO_OXYGEN_LEVELS	1.63698e-05	-0.552744	Negative	0.000269856
GO_RESPIRATORY_CHAIN_COMPLEX_IV_ASSEMBLY	1.64143e-05	-0.642421	Negative	0.000269856
GO_CELLULAR_RESPONSE_TO_FATTY_ACID	1.6418e-05	-0.314234	Negative	0.000269856
GO_DENDRITIC_CELL_DIFFERENTIATION	1.64663e-05	-0.445978	Negative	0.000270205
GO_FIBROBLAST_PROLIFERATION	1.65267e-05	-0.515114	Negative	0.000270749
GO_BITTER_TASTE_RECEPTOR_ACTIVITY	1.67348e-05	0.921149	Positive	0.00027371
GO_REGULATION_OF_CYSTEINE_TYPE_ENDOPEPTIDASE_ACTIV	1.68366e-05	-1.00702	Negative	0.000274925
GO_GPI_ANCHOR_TRANSAMIDASE_COMPLEX	1.69214e-05	-1.00353	Negative	0.000275408
GO_GPI_ANCHOR_TRANSAMIDASE_ACTIVITY	1.69214e-05	-1.00353	Negative	0.000275408
GO_REGULATION_OF_PH	1.69836e-05	-0.342345	Negative	0.00027597
GO_CALCIUM_RELEASE_CHANNEL_ACTIVITY	1.70766e-05	0.368939	Positive	0.00027703
GO_NEGATIVE_REGULATION_OF_CALCIUM_ION_TRANSMEMBRAN	1.71857e-05	-0.24297	Negative	0.000278347
GO_INOSITOL_TRISPHOSPHATE_PHOSPHATASE_ACTIVITY	1.72906e-05	-0.637332	Negative	0.000279333
GO_COENZYME_METABOLIC_PROCESS	1.73207e-05	-0.487799	Negative	0.000279333
GO_ATP_BIOSYNTHETIC_PROCESS	1.73306e-05	-0.585521	Negative	0.000279333
GO_CELLULAR_PROTEIN_COMPLEX_DISASSEMBLY	1.73723e-05	-0.58749	Negative	0.000279554
GO_SIGNAL_PEPTIDE_PROCESSING	1.75076e-05	-0.791676	Negative	0.000281182
GO_SULFURIC_ESTER_HYDROLASE_ACTIVITY	1.75299e-05	0.586696	Positive	0.000281182
GO_SIGNAL_SEQUENCE_BINDING	1.77237e-05	-0.560326	Negative	0.000283835
GO_MODIFICATION_BY_SYMBIONT_OF_HOST_MORPHOLOGY_OR_	1.78004e-05	-0.48979	Negative	0.000284462
GO_POSITIVE_REGULATION_OF_CELLULAR_AMIDE_METABOLIC	1.78299e-05	-0.678271	Negative	0.000284462
GO_INOSITOL_POLYPHOSPHATE_5_PHOSPHATASE_ACTIVITY	1.78484e-05	-0.572336	Negative	0.000284462
GO_POSITIVE_REGULATION_OF_TELOMERASE_RNA_LOCALIZAT	1.79742e-05	-1.01621	Negative	0.00028601
GO_DEACETYLASE_ACTIVITY	1.82255e-05	-0.551971	Negative	0.000289548
GO_NEGATIVE_REGULATION_OF_ACTIN_NUCLEATION	1.83615e-05	-0.983741	Negative	0.000290808
GO_SEROTONIN_UPTAKE	1.83631e-05	1.01694	Positive	0.000290808
GO_ORGANELLAR_SMALL_RIBOSOMAL_SUBUNIT	1.86369e-05	-0.826911	Negative	0.000294675
GO_ANTIGEN_PROCESSING_AND_PRESENTATION_OF_EXOGENOU	1.87602e-05	-0.909911	Negative	0.000296156
GO_LAYER_FORMATION_IN_CEREBRAL_CORTEX	1.90252e-05	-0.448754	Negative	0.000299864
GO_NEGATIVE_REGULATION_OF_MEMBRANE_POTENTIAL	1.91262e-05	-0.607815	Negative	0.000300981
GO_REGULATION_OF_INTRACELLULAR_ESTROGEN_RECEPTOR_S	1.92625e-05	-0.570874	Negative	0.000302649
GO_POSITIVE_REGULATION_OF_INTRINSIC_APOPTOTIC_SIGN	1.93721e-05	-0.720287	Negative	0.000303892
GO_NEGATIVE_REGULATION_OF_ARP2_3_COMPLEX_MEDIATED_	1.95191e-05	-0.93674	Negative	0.00030532
GO_RESPONSE_TO_INORGANIC_SUBSTANCE	1.95243e-05	-0.328871	Negative	0.00030532
GO_RESPIRATORY_CHAIN_COMPLEX_IV	1.96526e-05	-0.729929	Negative	0.000306625
GO_LEUKOCYTE_MEDIATED_CYTOTOXICITY	1.96692e-05	-0.511634	Negative	0.000306625
GO_COPI_COATED_VESICLE	1.9718e-05	-0.768694	Negative	0.000306906
GO_NEURAL_PLATE_MORPHOGENESIS	1.98783e-05	-0.972519	Negative	0.000308918
GO_NEGATIVE_REGULATION_OF_HYDROLASE_ACTIVITY	2.0011e-05	-0.255247	Negative	0.000310497
GO_AUTOPHAGIC_CELL_DEATH	2.00779e-05	-0.827116	Negative	0.000311052
GO_LOW_DENSITY_LIPOPROTEIN_PARTICLE_RECEPTOR_BINDI	2.01771e-05	-0.675845	Negative	0.000312104
GO_PHAGOCYTIC_VESICLE_MEMBRANE	2.04521e-05	-0.66646	Negative	0.000315868
GO_WOUND_HEALING	2.05438e-05	-0.167575	Negative	0.000316794
GO_ENDONUCLEOLYTIC_CLEAVAGE_IN_ITS1_TO_SEPARATE_SS	2.06497e-05	-0.923691	Negative	0.000317936
GO_SMALL_MOLECULE_BIOSYNTHETIC_PROCESS	2.09998e-05	-0.358883	Negative	0.000322828
GO_CELLULAR_COMPONENT_DISASSEMBLY	2.11372e-05	-0.52664	Negative	0.000324439
GO_NATURAL_KILLER_CELL_LECTIN_LIKE_RECEPTOR_BINDIN	2.13362e-05	-0.604549	Negative	0.000326992
GO_COENZYME_BINDING	2.15076e-05	-0.457336	Negative	0.000329113
GO_POLYAMINE_TRANSPORT	2.2149e-05	-0.766925	Negative	0.000338031
GO_MOLECULAR_CARRIER_ACTIVITY	2.21582e-05	-0.631878	Negative	0.000338031
GO_NEGATIVE_REGULATION_OF_WNT_SIGNALING_PATHWAY	2.21922e-05	-0.458882	Negative	0.000338033
GO_REGULATION_OF_T_CELL_APOPTOTIC_PROCESS	2.2473e-05	-0.538281	Negative	0.000341788
GO_CELLULAR_RESPONSE_TO_HYDROGEN_PEROXIDE	2.26175e-05	-0.531516	Negative	0.000343463
GO_REGULATION_OF_STEM_CELL_DIFFERENTIATION	2.29429e-05	-0.573889	Negative	0.000347506
GO_K48_LINKED_POLYUBIQUITIN_MODIFICATION_DEPENDENT	2.29534e-05	-0.994006	Negative	0.000347506
GO_REGULATION_OF_MONOOXYGENASE_ACTIVITY	2.30289e-05	-0.459555	Negative	0.00034812
GO_POSITIVE_REGULATION_OF_IMMUNOGLOBULIN_SECRETION	2.31504e-05	-0.717322	Negative	0.000349428
GO_VIRAL_TRANSLATIONAL_TERMINATION_REINITIATION	2.32205e-05	-0.988608	Negative	0.000349957
GO_MULTIVESICULAR_BODY	2.33842e-05	-0.409012	Negative	0.000351892
GO_POSITIVE_REGULATION_OF_T_CELL_MEDIATED_IMMUNITY	2.36492e-05	-0.577152	Negative	0.000355117
GO_LEUKOTRIENE_BIOSYNTHETIC_PROCESS	2.36697e-05	-0.77488	Negative	0.000355117
GO_PEPTIDYL_PROLINE_DIOXYGENASE_ACTIVITY	2.40723e-05	-0.807283	Negative	0.000360615
GO_CYCLIN_DEPENDENT_PROTEIN_SERINE_THREONINE_KINAS	2.4171e-05	-0.715204	Negative	0.00036155
GO_PHEROMONE_RECEPTOR_ACTIVITY	2.42928e-05	1.00893	Positive	0.000362828
GO_POSITIVE_REGULATION_OF_MULTI_ORGANISM_PROCESS	2.4411e-05	-0.569186	Negative	0.000364049
GO_POSITIVE_REGULATION_OF_CARDIAC_VASCULAR_SMOOTH_	2.44905e-05	1.00337	Positive	0.000364689
GO_REGULATION_OF_MITOCHONDRION_ORGANIZATION	2.45363e-05	-0.596275	Negative	0.000364827
GO_PROTEIN_TARGETING_TO_MITOCHONDRION	2.46435e-05	-0.775402	Negative	0.000365876
GO_PROTON_TRANSPORTING_V_TYPE_ATPASE_V1_DOMAIN	2.55302e-05	-0.62916	Negative	0.000378392
GO_EMBRYONIC_EYE_MORPHOGENESIS	2.55624e-05	0.436912	Positive	0.000378392
GO_MEMBRANE_LIPID_BIOSYNTHETIC_PROCESS	2.57349e-05	-0.281279	Negative	0.000380381
GO_EXTRACELLULAR_MEMBRANE_BOUNDED_ORGANELLE	2.59114e-05	-1.0149	Negative	0.000382423
GO_PANTOTHENATE_METABOLIC_PROCESS	2.60062e-05	-0.878755	Negative	0.000383256
GO_INTERFERON_GAMMA_PRODUCTION	2.60832e-05	-0.405759	Negative	0.000383823
GO_STEROL_TRANSPORT	2.63049e-05	-0.197215	Negative	0.000385885
GO_GLIAL_CELL_ACTIVATION	2.63186e-05	0.435413	Positive	0.000385885
GO_REGULATION_OF_ESTABLISHMENT_OF_PROTEIN_LOCALIZA	2.63393e-05	-0.723159	Negative	0.000385885
GO_PML_BODY_ORGANIZATION	2.6416e-05	-0.729616	Negative	0.00038644
GO_RESPONSE_TO_ANTIBIOTIC	2.6495e-05	-0.312379	Negative	0.000387028
GO_POSITIVE_REGULATION_OF_T_CELL_APOPTOTIC_PROCESS	2.66537e-05	-0.594477	Negative	0.000388778
GO_POSITIVE_REGULATION_OF_VIRAL_PROCESS	2.68795e-05	-0.705021	Negative	0.000391356
GO_PLASMA_MEMBRANE_TO_ENDOSOME_TRANSPORT	2.69089e-05	-0.822071	Negative	0.000391356
GO_POSITIVE_REGULATION_OF_INTERLEUKIN_12_BIOSYNTHE	2.71473e-05	-0.566274	Negative	0.00039389
GO_PATTERN_SPECIFICATION_PROCESS	2.71621e-05	0.156404	Positive	0.00039389
GO_NOTCH_BINDING	2.73152e-05	-0.339728	Negative	0.000395535
GO_REGULATION_OF_LEUKOCYTE_MEDIATED_IMMUNITY	2.78077e-05	-0.364429	Negative	0.000402084
GO_ENZYME_INHIBITOR_ACTIVITY	2.82124e-05	-0.370019	Negative	0.000405903
GO_CELLULAR_RESPONSE_TO_ARSENIC_CONTAINING_SUBSTAN	2.82221e-05	-0.76764	Negative	0.000405903
GO_NEGATIVE_REGULATION_OF_PROTEIN_LOCALIZATION_TO_	2.82338e-05	-0.627932	Negative	0.000405903
GO_EXTRINSIC_COMPONENT_OF_ENDOPLASMIC_RETICULUM_ME	2.82346e-05	-1.02782	Negative	0.000405903
GO_NUCLEOTIDE_EXCISION_REPAIR_DNA_DUPLEX_UNWINDING	2.86989e-05	-0.847667	Negative	0.000411984
GO_CYTOPLASMIC_TRANSLATIONAL_INITIATION	2.87464e-05	-0.868912	Negative	0.000412073
GO_RELEASE_OF_CYTOCHROME_C_FROM_MITOCHONDRIA	2.88572e-05	-0.647492	Negative	0.000413068
GO_HIGH_DENSITY_LIPOPROTEIN_PARTICLE	2.90556e-05	0.467298	Positive	0.000415311
GO_NUCLEOSIDE_BISPHOSPHATE_BIOSYNTHETIC_PROCESS	2.91896e-05	-0.491365	Negative	0.00041663
GO_CYTOCHROME_COMPLEX	2.94587e-05	-0.686515	Negative	0.000419366
GO_PHOTORECEPTOR_RIBBON_SYNAPSE	2.94653e-05	0.984594	Positive	0.000419366
GO_PHOSPHOPROTEIN_PHOSPHATASE_ACTIVITY	2.95628e-05	-0.466365	Negative	0.000419859
GO_OXIDOREDUCTASE_ACTIVITY_ACTING_ON_THE_CH_CH_GRO	2.95841e-05	-0.579367	Negative	0.000419859
GO_FERROUS_IRON_BINDING	2.97113e-05	-0.613252	Negative	0.000421065
GO_TOXIN_TRANSPORT	2.97923e-05	-0.527959	Negative	0.000421614
GO_INTERSTITIAL_MATRIX	2.99292e-05	0.89842	Positive	0.000422951
GO_CELLULAR_LIPID_METABOLIC_PROCESS	2.99943e-05	-0.319176	Negative	0.000423271
GO_CELLULAR_MONOVALENT_INORGANIC_CATION_HOMEOSTASI	3.03462e-05	-0.291429	Negative	0.000427633
GO_INTRINSIC_COMPONENT_OF_ORGANELLE_MEMBRANE	3.04338e-05	-0.526008	Negative	0.000428262
GO_METANEPHRIC_NEPHRON_DEVELOPMENT	3.05938e-05	0.5119	Positive	0.000429907
GO_DOPAMINERGIC_SYNAPSE	3.06822e-05	0.51395	Positive	0.000430544
GO_UNFOLDED_PROTEIN_BINDING	3.07867e-05	-0.550035	Negative	0.000430834
GO_RAB_PROTEIN_SIGNAL_TRANSDUCTION	3.07893e-05	-0.601794	Negative	0.000430834
GO_SUCCINATE_METABOLIC_PROCESS	3.09185e-05	-0.922116	Negative	0.000432037
GO_RESPONSE_TO_EXTRACELLULAR_STIMULUS	3.12285e-05	-0.336332	Negative	0.000435757
GO_POSITIVE_REGULATION_OF_CYTOLYSIS	3.17295e-05	-0.75218	Negative	0.000442131
GO_LIPOPROTEIN_PARTICLE_RECEPTOR_BINDING	3.1782e-05	-0.535019	Negative	0.000442245
GO_NEGATIVE_REGULATION_OF_NEURON_MIGRATION	3.19707e-05	0.610568	Positive	0.00044425
GO_POLYSOME	3.20342e-05	-0.766751	Negative	0.000444366
GO_NEURON_PROJECTION_MEMBRANE	3.21121e-05	0.517933	Positive	0.000444366
GO_ALCOHOL_DEHYDROGENASE_NADPPLUS_ACTIVITY	3.21163e-05	-0.660089	Negative	0.000444366
GO_MITOCHONDRIAL_MEMBRANE_ORGANIZATION	3.21572e-05	-0.725962	Negative	0.000444366
GO_REGULATION_OF_ODONTOGENESIS	3.22721e-05	0.531294	Positive	0.000445337
GO_INTRINSIC_APOPTOTIC_SIGNALING_PATHWAY	3.25343e-05	-0.595429	Negative	0.000447725
GO_CYTOKINE_MEDIATED_SIGNALING_PATHWAY	3.25622e-05	-0.49509	Negative	0.000447725
GO_POSITIVE_REGULATION_OF_EMBRYONIC_DEVELOPMENT	3.25798e-05	0.564781	Positive	0.000447725
GO_POSITIVE_REGULATION_OF_RNA_POLYMERASE_II_TRANSC	3.2713e-05	-0.984634	Negative	0.000448533
GO_MUCUS_SECRETION	3.27285e-05	-0.631356	Negative	0.000448533
GO_RECYCLING_ENDOSOME_MEMBRANE	3.28061e-05	-0.647315	Negative	0.000448981
GO_REGULATION_OF_VITAMIN_METABOLIC_PROCESS	3.30591e-05	-0.773293	Negative	0.000451794
GO_CALMODULIN_BINDING	3.31023e-05	0.227479	Positive	0.000451794
GO_HYDROLASE_ACTIVITY_ACTING_ON_CARBON_NITROGEN_BU	3.31922e-05	-0.388794	Negative	0.000452403
GO_PHOSPHORYLASE_ACTIVITY	3.34772e-05	-0.474328	Negative	0.000453926
GO_NONRIBOSOMAL_PEPTIDE_BIOSYNTHETIC_PROCESS	3.34779e-05	-0.645627	Negative	0.000453926
GO_INTERLEUKIN_12_BIOSYNTHETIC_PROCESS	3.34786e-05	-0.719649	Negative	0.000453926
GO_POSITIVE_REGULATION_OF_CANONICAL_WNT_SIGNALING_	3.3486e-05	-0.502644	Negative	0.000453926
GO_GUANYL_NUCLEOTIDE_BINDING	3.35939e-05	-0.480974	Negative	0.000454771
GO_OXIDOREDUCTASE_ACTIVITY_OXIDIZING_METAL_IONS_OX	3.38606e-05	-0.80203	Negative	0.00045776
GO_POSITIVE_REGULATION_OF_MITOCHONDRIAL_CALCIUM_IO	3.39513e-05	-0.725775	Negative	0.000458321
GO_ANTIGEN_PROCESSING_AND_PRESENTATION	3.39939e-05	-0.618718	Negative	0.000458321
GO_REGULATION_OF_PROTEOLYSIS	3.40704e-05	-0.483481	Negative	0.000458731
GO_CYTOPLASMIC_SEQUESTERING_OF_PROTEIN	3.41524e-05	-0.800541	Negative	0.000459216
GO_RESPONSE_TO_REACTIVE_OXYGEN_SPECIES	3.43499e-05	-0.413641	Negative	0.00046125
GO_RESPIRATORY_CHAIN_COMPLEX_III	3.44647e-05	-0.69892	Negative	0.000461387
GO_MYELOID_LEUKOCYTE_MEDIATED_IMMUNITY	3.45627e-05	-0.477975	Negative	0.000461387
GO_PULMONARY_ARTERY_MORPHOGENESIS	3.45822e-05	0.952015	Positive	0.000461387
GO_SECONDARY_LYSOSOME	3.45901e-05	-0.703955	Negative	0.000461387
GO_NEGATIVE_REGULATION_OF_MEGAKARYOCYTE_DIFFERENTI	3.45913e-05	-0.967762	Negative	0.000461387
GO_MEMBRANE_PROTEIN_COMPLEX	3.4808e-05	-0.341568	Negative	0.000463657
GO_NEGATIVE_REGULATION_OF_RELAXATION_OF_MUSCLE	3.58466e-05	-1.06099	Negative	0.000476856
GO_OXIDATION_REDUCTION_PROCESS	3.60922e-05	-0.409467	Negative	0.000479484
GO_CARBOHYDRATE_DERIVATIVE_METABOLIC_PROCESS	3.6541e-05	-0.328451	Negative	0.0004848
GO_POSITIVE_REGULATION_OF_SMOOTH_MUSCLE_CELL_APOPT	3.66735e-05	-0.764542	Negative	0.000485912
GO_FATTY_ACID_BETA_OXIDATION_USING_ACYL_COA_OXIDAS	3.67927e-05	-0.692512	Negative	0.000486845
GO_MITOCHONDRIAL_RNA_MODIFICATION	3.7224e-05	-0.682176	Negative	0.000491447
GO_POSITIVE_REGULATION_OF_ESTABLISHMENT_OF_PROTEIN	3.72777e-05	-0.714103	Negative	0.000491447
GO_POSITIVE_REGULATION_OF_MYELOID_LEUKOCYTE_DIFFER	3.73076e-05	-0.414469	Negative	0.000491447
GO_CELLULAR_HOMEOSTASIS	3.73839e-05	-0.259639	Negative	0.000491447
GO_POSITIVE_REGULATION_OF_GASTRULATION	3.73942e-05	1.02485	Positive	0.000491447
GO_PROTEIN_INSERTION_INTO_MITOCHONDRIAL_MEMBRANE	3.74361e-05	-0.776991	Negative	0.000491447
GO_NEGATIVE_REGULATION_BY_HOST_OF_VIRAL_GENOME_REP	3.75134e-05	-0.99844	Negative	0.000491815
GO_ENDOPLASMIC_RETICULUM_GOLGI_INTERMEDIATE_COMPAR	3.78475e-05	-0.54331	Negative	0.000495544
GO_CELLULAR_RESPONSE_TO_LIGHT_STIMULUS	3.8169e-05	-0.444559	Negative	0.000498825
GO_REGULATION_OF_HISTONE_H4_ACETYLATION	3.81981e-05	-0.645445	Negative	0.000498825
GO_MITOCHONDRION_ORGANIZATION	3.82544e-05	-0.63059	Negative	0.000498908
GO_REGULATION_OF_CARDIAC_MUSCLE_ADAPTATION	3.85197e-05	0.32771	Positive	0.000501712
GO_MITOTIC_CELL_CYCLE_ARREST	3.86895e-05	-0.589749	Negative	0.000503266
GO_TRNA_SPECIFIC_RIBONUCLEASE_ACTIVITY	3.87484e-05	-0.693031	Negative	0.000503376
GO_POSITIVE_REGULATION_OF_CYTOKINE_PRODUCTION_INVO	3.91173e-05	-0.424952	Negative	0.000507076
GO_ORGANIC_CYCLIC_COMPOUND_CATABOLIC_PROCESS	3.92177e-05	-0.607894	Negative	0.000507076
GO_SMALL_MOLECULE_METABOLIC_PROCESS	3.92487e-05	-0.375894	Negative	0.000507076
GO_NEGATIVE_REGULATION_OF_PROTEIN_FOLDING	3.92692e-05	-0.852128	Negative	0.000507076
GO_CELLULAR_RESPONSE_TO_DRUG	3.92874e-05	-0.288721	Negative	0.000507076
GO_REGULATION_OF_EARLY_ENDOSOME_TO_LATE_ENDOSOME_T	3.94661e-05	-0.777247	Negative	0.000508683
GO_THIOREDOXIN_PEROXIDASE_ACTIVITY	3.95138e-05	-0.968823	Negative	0.000508683
GO_EFFLUX_TRANSMEMBRANE_TRANSPORTER_ACTIVITY	3.97134e-05	0.774897	Positive	0.000510018
GO_POSITIVE_REGULATION_OF_SECRETION	3.97487e-05	-0.204202	Negative	0.000510018
GO_SH3_SH2_ADAPTOR_ACTIVITY	3.98212e-05	-0.445599	Negative	0.000510018
GO_RESPONSE_TO_METAL_ION	3.98733e-05	-0.29127	Negative	0.000510018
GO_POSITIVE_REGULATION_OF_INTERLEUKIN_10_PRODUCTIO	3.98868e-05	-0.408079	Negative	0.000510018
GO_RESPONSE_TO_MURAMYL_DIPEPTIDE	3.99649e-05	-0.561838	Negative	0.000510018
GO_POSITIVE_REGULATION_OF_APOPTOTIC_SIGNALING_PATH	3.99753e-05	-0.593686	Negative	0.000510018
GO_AMP_BIOSYNTHETIC_PROCESS	4.01937e-05	-0.766843	Negative	0.000512148
GO_MYELIN_SHEATH	4.08549e-05	-0.364827	Negative	0.000518921
GO_NEGATIVE_REGULATION_OF_CELLULAR_RESPONSE_TO_HYP	4.09309e-05	-0.896645	Negative	0.000518921
GO_NEGATIVE_REGULATION_OF_HYPOXIA_INDUCED_INTRINSI	4.09309e-05	-0.896645	Negative	0.000518921
GO_SUBSTRATE_INDEPENDENT_TELENCEPHALIC_TANGENTIAL_	4.09332e-05	0.838448	Positive	0.000518921
GO_QUINONE_METABOLIC_PROCESS	4.1266e-05	-0.488892	Negative	0.000520911
GO_REGULATION_OF_MUCUS_SECRETION	4.12763e-05	-0.597433	Negative	0.000520911
GO_DNA_REPLICATION_INDEPENDENT_NUCLEOSOME_ORGANIZA	4.1293e-05	-0.587826	Negative	0.000520911
GO_LIGAND_GATED_CALCIUM_CHANNEL_ACTIVITY	4.1299e-05	0.463265	Positive	0.000520911
GO_REGULATION_OF_PROTEIN_COMPLEX_DISASSEMBLY	4.14211e-05	-0.240501	Negative	0.000521758
GO_POSITIVE_REGULATION_OF_INTERLEUKIN_12_PRODUCTIO	4.15403e-05	-0.292379	Negative	0.000521758
GO_RESPONSE_TO_SODIUM_ARSENITE	4.15449e-05	-0.730284	Negative	0.000521758
GO_REGULATION_OF_PROTEIN_IMPORT	4.15754e-05	-0.478393	Negative	0.000521758
GO_ERROR_FREE_TRANSLESION_SYNTHESIS	4.17575e-05	-0.728403	Negative	0.000522927
GO_POSITIVE_REGULATION_OF_DEACETYLASE_ACTIVITY	4.17733e-05	-0.697785	Negative	0.000522927
GO_POSITIVE_REGULATION_OF_MEMBRANE_PROTEIN_ECTODOM	4.20131e-05	-0.621634	Negative	0.000525268
GO_ALPHA_BETA_T_CELL_RECEPTOR_COMPLEX	4.23049e-05	-0.938711	Negative	0.000528256
GO_3_UTR_MEDIATED_MRNA_DESTABILIZATION	4.27781e-05	-0.772094	Negative	0.000533497
GO_PROTEIN_DIMERIZATION_ACTIVITY	4.30067e-05	-0.356598	Negative	0.000535678
GO_NEGATIVE_REGULATION_OF_INNATE_IMMUNE_RESPONSE	4.32095e-05	-0.503774	Negative	0.000537533
GO_T_CELL_SELECTION	4.34303e-05	-0.578597	Negative	0.000539607
GO_PREFOLDIN_COMPLEX	4.35454e-05	-0.891215	Negative	0.000540363
GO_KAINATE_SELECTIVE_GLUTAMATE_RECEPTOR_COMPLEX	4.40175e-05	0.826609	Positive	0.000544239
GO_KAINATE_SELECTIVE_GLUTAMATE_RECEPTOR_ACTIVITY	4.40175e-05	0.826609	Positive	0.000544239
GO_ANTIGEN_PROCESSING_AND_PRESENTATION_OF_PEPTIDE_	4.404e-05	-0.599196	Negative	0.000544239
GO_PHOSPHATASE_ACTIVITY	4.40759e-05	-0.425831	Negative	0.000544239
GO_REGULATION_OF_MRNA_BINDING	4.47719e-05	-0.845973	Negative	0.00055215
GO_GLIAL_CELL_PROLIFERATION	4.49626e-05	-0.322904	Negative	0.000553817
GO_POSITIVE_REGULATION_OF_T_CELL_MIGRATION	4.51699e-05	-0.644691	Negative	0.000555512
GO_NUCLEOSIDE_DIPHOSPHATASE_ACTIVITY	4.52116e-05	-0.482976	Negative	0.000555512
GO_TAT_PROTEIN_BINDING	4.56016e-05	-0.801582	Negative	0.000559289
GO_COENZYME_A_BIOSYNTHETIC_PROCESS	4.5631e-05	-0.830044	Negative	0.000559289
GO_PHOSPHATIDIC_ACID_BIOSYNTHETIC_PROCESS	4.61791e-05	-0.174972	Negative	0.000565312
GO_STRUCTURAL_CONSTITUENT_OF_MYELIN_SHEATH	4.65882e-05	-1.07419	Negative	0.000569621
GO_GPI_ANCHOR_BIOSYNTHETIC_PROCESS	4.68151e-05	-0.341124	Negative	0.000571694
GO_POSITIVE_REGULATION_OF_MITOCHONDRION_ORGANIZATI	4.70294e-05	-0.598638	Negative	0.000573609
GO_CELLULAR_RESPONSE_TO_ABIOTIC_STIMULUS	4.71563e-05	-0.433496	Negative	0.00057382
GO_NUCLEOSOME_ORGANIZATION	4.71617e-05	-0.502237	Negative	0.00057382
GO_REGULATION_OF_INTRINSIC_APOPTOTIC_SIGNALING_PAT	4.73938e-05	-0.703605	Negative	0.000575941
GO_PARACRINE_SIGNALING	4.74573e-05	0.754412	Positive	0.000576011
GO_RESPONSE_TO_OXYGEN_LEVELS	4.79379e-05	-0.480439	Negative	0.00058102
GO_PHAGOSOME_MATURATION	4.79865e-05	-0.636531	Negative	0.00058102
GO_MANGANESE_ION_BINDING	4.82715e-05	-0.41567	Negative	0.000583763
GO_RIBOSE_PHOSPHATE_BIOSYNTHETIC_PROCESS	4.87542e-05	-0.507689	Negative	0.000588608
GO_PROTEIN_TRANSPORTER_ACTIVITY	4.8796e-05	-0.599965	Negative	0.000588608
GO_RESPONSE_TO_PHEROMONE	4.88502e-05	0.986889	Positive	0.000588608
GO_LYMPHOCYTE_MIGRATION	4.89081e-05	-0.468333	Negative	0.000588608
GO_NEGATIVE_REGULATION_OF_SIGNAL_TRANSDUCTION_BY_P	4.89888e-05	-0.60177	Negative	0.000588869
GO_NEURON_TO_NEURON_SYNAPSE	4.92586e-05	-0.180057	Negative	0.000590607
GO_REGULATION_OF_MITOCHONDRIAL_MEMBRANE_PERMEABILI	4.92809e-05	-0.701693	Negative	0.000590607
GO_BRCA1_A_COMPLEX	4.9311e-05	-0.768556	Negative	0.000590607
GO_NUCLEOSIDE_TRIPHOSPHATE_BIOSYNTHETIC_PROCESS	4.94817e-05	-0.560636	Negative	0.000591942
GO_CELLULAR_RESPONSE_TO_INORGANIC_SUBSTANCE	4.98585e-05	-0.294564	Negative	0.000595432
GO_POSITIVE_REGULATION_OF_PHOSPHOLIPID_TRANSPORT	4.98929e-05	-0.398427	Negative	0.000595432
GO_OUTER_MITOCHONDRIAL_MEMBRANE_PROTEIN_COMPLEX	5.02087e-05	-0.683322	Negative	0.000598485
GO_REGULATION_OF_NUCLEOTIDE_BINDING_OLIGOMERIZATIO	5.08842e-05	-0.721665	Negative	0.000605813
GO_INTRACELLULAR_PROTEIN_TRANSPORT	5.09948e-05	-0.572827	Negative	0.000606407
GO_GLOMERULAR_EPITHELIUM_DEVELOPMENT	5.14808e-05	0.422195	Positive	0.000611456
GO_REGULATION_OF_CYSTEINE_TYPE_ENDOPEPTIDASE_ACTIV	5.20402e-05	-0.555465	Negative	0.000617101
GO_LEUKOCYTE_ACTIVATION_INVOLVED_IN_INFLAMMATORY_R	5.20796e-05	0.386487	Positive	0.000617101
GO_APOPTOTIC_SIGNALING_PATHWAY	5.22403e-05	-0.535394	Negative	0.00061827
GO_CELLULAR_RESPONSE_TO_MECHANICAL_STIMULUS	5.25194e-05	-0.524115	Negative	0.000620837
GO_U2_SNRNP	5.30103e-05	-0.769625	Negative	0.000625898
GO_CELLULAR_DETOXIFICATION_OF_ALDEHYDE	5.32716e-05	-0.993306	Negative	0.000628239
GO_POSITIVE_REGULATION_OF_PEPTIDE_SECRETION	5.35579e-05	-0.234793	Negative	0.000630187
GO_RESPONSE_TO_TOXIC_SUBSTANCE	5.36204e-05	-0.263684	Negative	0.000630187
GO_NEGATIVE_REGULATION_OF_FATTY_ACID_OXIDATION	5.36263e-05	-0.601915	Negative	0.000630187
GO_PRECATALYTIC_SPLICEOSOME	5.39426e-05	-0.809049	Negative	0.000633159
GO_POSITIVE_REGULATION_OF_PROTEIN_IMPORT	5.40997e-05	-0.554751	Negative	0.000634256
GO_GOLGI_CISTERNA_MEMBRANE	5.42992e-05	-0.227972	Negative	0.000635849
GO_CELLULAR_RESPONSE_TO_REACTIVE_OXYGEN_SPECIES	5.48393e-05	-0.399861	Negative	0.00064077
GO_ATP_HYDROLYSIS_COUPLED_CATION_TRANSMEMBRANE_TRA	5.48895e-05	-0.350734	Negative	0.00064077
GO_LIGASE_ACTIVITY_FORMING_CARBON_OXYGEN_BONDS	5.49121e-05	-0.742696	Negative	0.00064077
GO_INNATE_IMMUNE_RESPONSE	5.51533e-05	-0.351159	Negative	0.000642832
GO_NUCLEAR_EUCHROMATIN	5.57245e-05	-0.702743	Negative	0.000648732
GO_RESPONSE_TO_INCREASED_OXYGEN_LEVELS	5.62371e-05	-0.54654	Negative	0.000653936
GO_TRANSCRIPTION_COACTIVATOR_BINDING	5.63316e-05	-0.405699	Negative	0.000654273
GO_NUCLEOID	5.6557e-05	-0.73097	Negative	0.000656127
GO_APOPTOTIC_MITOCHONDRIAL_CHANGES	5.67796e-05	-0.63796	Negative	0.000657944
GO_PROTEIN_TRANSMEMBRANE_TRANSPORT	5.70263e-05	-0.681405	Negative	0.000660036
GO_PURINE_DEOXYRIBONUCLEOTIDE_CATABOLIC_PROCESS	5.71708e-05	-0.755659	Negative	0.000660873
GO_RAGULATOR_COMPLEX	5.7231e-05	-0.892473	Negative	0.000660873
GO_POSITIVE_REGULATION_OF_SIGNALING	5.74697e-05	-0.341155	Negative	0.000662862
GO_PROTEIN_AUTOPROCESSING	5.77828e-05	-0.815916	Negative	0.000665703
GO_REGULATION_OF_APOPTOTIC_DNA_FRAGMENTATION	5.78747e-05	-0.627005	Negative	0.000665993
GO_NEGATIVE_REGULATION_OF_OSTEOBLAST_DIFFERENTIATI	5.79622e-05	-0.602302	Negative	0.000666231
GO_NEGATIVE_REGULATION_OF_PROTEIN_COMPLEX_ASSEMBLY	5.81336e-05	-0.430404	Negative	0.000667432
GO_ENDOTHELIAL_CELL_APOPTOTIC_PROCESS	5.84106e-05	-0.232496	Negative	0.000669841
GO_MALATE_METABOLIC_PROCESS	5.85156e-05	-0.699997	Negative	0.000670276
GO_POSITIVE_REGULATION_OF_POTASSIUM_ION_TRANSPORT	5.89136e-05	0.380148	Positive	0.000674061
GO_T_CELL_APOPTOTIC_PROCESS	5.91281e-05	-0.59094	Negative	0.00067574
GO_INTRINSIC_COMPONENT_OF_MITOCHONDRIAL_OUTER_MEMB	5.96462e-05	-0.615794	Negative	0.000680881
GO_NEUROINFLAMMATORY_RESPONSE	6.00886e-05	0.337386	Positive	0.000685147
GO_NURD_COMPLEX	6.02101e-05	-0.774693	Negative	0.000685749
GO_EXOCYTOSIS	6.04637e-05	-0.345824	Negative	0.000687852
GO_CELL_ACTIVATION_INVOLVED_IN_IMMUNE_RESPONSE	6.05436e-05	-0.435056	Negative	0.000687977
GO_KERATAN_SULFATE_CATABOLIC_PROCESS	6.08313e-05	0.406026	Positive	0.000690459
GO_TRANSLATION_REGULATOR_ACTIVITY	6.14732e-05	-0.688136	Negative	0.000696953
GO_ERROR_PRONE_TRANSLESION_SYNTHESIS	6.16641e-05	-0.655312	Negative	0.000697711
GO_NUCLEOLUS_ORGANIZATION	6.168e-05	-0.805837	Negative	0.000697711
GO_CELLULAR_RESPONSE_TO_MURAMYL_DIPEPTIDE	6.17566e-05	-0.60209	Negative	0.000697787
GO_GLIAL_CELL_FATE_SPECIFICATION	6.19588e-05	0.949404	Positive	0.000698326
GO_RESPIRATORY_CHAIN_COMPLEX_II	6.20143e-05	-0.980645	Negative	0.000698326
GO_SUCCINATE_DEHYDROGENASE_ACTIVITY	6.20143e-05	-0.980645	Negative	0.000698326
GO_CHEMOSENSORY_BEHAVIOR	6.23192e-05	0.645238	Positive	0.000700693
GO_COPI_COATED_VESICLE_MEMBRANE	6.23813e-05	-0.871999	Negative	0.000700693
GO_POSITIVE_REGULATION_OF_HORMONE_SECRETION	6.24352e-05	-0.210283	Negative	0.000700693
GO_ENDOTHELIAL_CELL_MATRIX_ADHESION	6.26901e-05	1.03417	Positive	0.000702763
GO_REGULATION_OF_RESPONSE_TO_ENDOPLASMIC_RETICULUM	6.29292e-05	-0.638744	Negative	0.000704652
GO_POSITIVE_REGULATION_OF_ERYTHROCYTE_DIFFERENTIAT	6.33822e-05	-0.582406	Negative	0.00070862
GO_PURINE_CONTAINING_COMPOUND_TRANSMEMBRANE_TRANSP	6.34256e-05	-0.645962	Negative	0.00070862
GO_PHOSPHATIDYLGLYCEROL_BIOSYNTHETIC_PROCESS	6.36445e-05	-0.670018	Negative	0.00071027
GO_CLEAVAGE_INVOLVED_IN_RRNA_PROCESSING	6.39547e-05	-0.813851	Negative	0.000712599
GO_INTERSPECIES_INTERACTION_BETWEEN_ORGANISMS	6.39961e-05	-0.61322	Negative	0.000712599
GO_BRUSH_BORDER_ASSEMBLY	6.40849e-05	0.795716	Positive	0.000712792
GO_SIALIC_ACID_TRANSPORT	6.42312e-05	-0.645685	Negative	0.000712831
GO_SIALIC_ACID_TRANSMEMBRANE_TRANSPORTER_ACTIVITY	6.42312e-05	-0.645685	Negative	0.000712831
GO_RESPONSE_TO_TYPE_I_INTERFERON	6.48896e-05	-0.563166	Negative	0.000719337
GO_REGULATION_OF_T_CELL_MEDIATED_CYTOTOXICITY	6.51439e-05	-0.506354	Negative	0.000721355
GO_POSITIVE_REGULATION_OF_REACTIVE_OXYGEN_SPECIES_	6.52574e-05	-0.544657	Negative	0.00072181
GO_ESCRT_COMPLEX	6.54387e-05	-0.821107	Negative	0.000723014
GO_COCHLEA_MORPHOGENESIS	6.57689e-05	0.597324	Positive	0.000725859
GO_NEGATIVE_REGULATION_OF_CALCIUM_ION_TRANSPORT_IN	6.58548e-05	-0.650245	Negative	0.000726004
GO_COFACTOR_BIOSYNTHETIC_PROCESS	6.62556e-05	-0.482727	Negative	0.000729616
GO_NEGATIVE_REGULATION_OF_UBIQUITIN_DEPENDENT_PROT	6.64376e-05	-0.642064	Negative	0.000730813
GO_POSITIVE_REGULATION_OF_PROTEIN_MATURATION	6.66561e-05	-0.423726	Negative	0.00073241
GO_POSITIVE_REGULATION_OF_PROTEIN_TARGETING_TO_MEM	6.69643e-05	-0.549079	Negative	0.000734987
GO_TRANSCRIPTION_EXPORT_COMPLEX	6.71004e-05	-0.751934	Negative	0.000735671
GO_REGULATION_OF_VACUOLE_ORGANIZATION	6.7366e-05	-0.68428	Negative	0.000737417
GO_INFLAMMATORY_RESPONSE_TO_ANTIGENIC_STIMULUS	6.74075e-05	-0.525643	Negative	0.000737417
GO_AUTOPHAGOSOME_MATURATION	6.79182e-05	-0.593025	Negative	0.000742191
GO_NUCLEAR_OUTER_MEMBRANE_ENDOPLASMIC_RETICULUM_ME	6.80043e-05	-0.367763	Negative	0.000742318
GO_CALCIUM_DEPENDENT_CYSTEINE_TYPE_ENDOPEPTIDASE_A	6.86715e-05	-0.387362	Negative	0.000748782
GO_POSITIVE_REGULATION_OF_NUCLEOCYTOPLASMIC_TRANSP	6.88883e-05	-0.477816	Negative	0.000750232
GO_NUCLEOTIDE_TRANSMEMBRANE_TRANSPORT	6.89549e-05	-0.92089	Negative	0.000750232
GO_RESPONSE_TO_BIOTIC_STIMULUS	6.9559e-05	-0.325943	Negative	0.000755876
GO_IRON_ION_HOMEOSTASIS	6.96407e-05	-0.424929	Negative	0.000755876
GO_NEGATIVE_REGULATION_OF_CELLULAR_PROTEIN_CATABOL	6.97103e-05	-0.548472	Negative	0.000755876
GO_HISTONE_H4_R3_METHYLATION	6.97767e-05	-0.810351	Negative	0.000755876
GO_MONOSACCHARIDE_BIOSYNTHETIC_PROCESS	7.03772e-05	-0.457975	Negative	0.000761554
GO_LYMPHOCYTE_APOPTOTIC_PROCESS	7.05721e-05	-0.562382	Negative	0.000762836
GO_SHORT_TERM_MEMORY	7.06713e-05	0.639401	Positive	0.000763081
GO_AZUROPHIL_GRANULE_LUMEN	7.10277e-05	-0.579576	Negative	0.000765396
GO_SEMICIRCULAR_CANAL_DEVELOPMENT	7.1039e-05	0.881416	Positive	0.000765396
GO_GLYCEROPHOSPHODIESTER_PHOSPHODIESTERASE_ACTIVIT	7.12711e-05	-0.883768	Negative	0.000767068
GO_PROTON_TRANSPORTING_ATP_SYNTHASE_COMPLEX_ASSEMB	7.18897e-05	-0.844502	Negative	0.000772892
GO_PROTEIN_INSERTION_INTO_MITOCHONDRIAL_MEMBRANE_I	7.23202e-05	-0.683375	Negative	0.000776683
GO_POSITIVE_REGULATION_OF_MITOCHONDRIAL_OUTER_MEMB	7.24577e-05	-0.700338	Negative	0.000777323
GO_RRNA_METHYLATION	7.25878e-05	-0.477461	Negative	0.00077751
GO_AMACRINE_CELL_DIFFERENTIATION	7.26309e-05	0.86712	Positive	0.00077751
GO_ENDOPEPTIDASE_ACTIVATOR_ACTIVITY	7.2769e-05	-0.931472	Negative	0.000778153
GO_NUCLEOTIDYLTRANSFERASE_ACTIVITY	7.31934e-05	-0.50991	Negative	0.000781853
GO_REGULATION_OF_CELL_DEATH	7.32726e-05	-0.3873	Negative	0.000781862
GO_IRON_ION_TRANSPORT	7.36853e-05	-0.353989	Negative	0.000785425
GO_IMMUNE_EFFECTOR_PROCESS	7.41335e-05	-0.39535	Negative	0.00078936
GO_DNA_CATABOLIC_PROCESS_ENDONUCLEOLYTIC	7.44987e-05	-0.435693	Negative	0.000792403
GO_CHAPERONE_MEDIATED_PROTEIN_TRANSPORT	7.46755e-05	-0.631142	Negative	0.000793437
GO_OUTER_MEMBRANE	7.49834e-05	-0.453637	Negative	0.000795021
GO_NEGATIVE_REGULATION_OF_VIRAL_RELEASE_FROM_HOST_	7.4984e-05	-0.759828	Negative	0.000795021
GO_NEGATIVE_REGULATION_OF_BILE_ACID_METABOLIC_PROC	7.51383e-05	1.01111	Positive	0.000795144
GO_VESICLE_LUMEN	7.51549e-05	-0.484296	Negative	0.000795144
GO_ATP_TRANSPORT	7.54045e-05	-0.92384	Negative	0.000795621
GO_ATP_TRANSMEMBRANE_TRANSPORTER_ACTIVITY	7.54045e-05	-0.92384	Negative	0.000795621
GO_PEROXIREDOXIN_ACTIVITY	7.54392e-05	-0.911762	Negative	0.000795621
GO_HOMEOSTATIC_PROCESS	7.5526e-05	-0.245622	Negative	0.000795681
GO_OLIGOSACCHARYLTRANSFERASE_COMPLEX	7.56044e-05	-0.847926	Negative	0.000795681
GO_MICROBODY_PART	7.61054e-05	-0.534227	Negative	0.000800109
GO_INNER_MITOCHONDRIAL_MEMBRANE_ORGANIZATION	7.72766e-05	-0.768315	Negative	0.000811567
GO_GLUTATHIONE_METABOLIC_PROCESS	7.76203e-05	-0.533394	Negative	0.000814319
GO_MAINTENANCE_OF_ANIMAL_ORGAN_IDENTITY	7.79865e-05	0.854394	Positive	0.000817302
GO_ORGANELLE_INHERITANCE	7.82958e-05	-0.822642	Negative	0.000819682
GO_TRANSLATION_INITIATION_FACTOR_ACTIVITY	7.88128e-05	-0.858537	Negative	0.00082423
GO_MITOCHONDRIAL_RNA_PROCESSING	7.90056e-05	-0.651114	Negative	0.000825381
GO_HEMATOPOIETIC_PROGENITOR_CELL_DIFFERENTIATION	7.91478e-05	-0.466259	Negative	0.000826002
GO_MYOBLAST_FUSION	7.99415e-05	-0.507569	Negative	0.000833414
GO_PROTEIN_LOCALIZATION_TO_ORGANELLE	8.02851e-05	-0.5752	Negative	0.000835392
GO_MYELOID_CELL_DIFFERENTIATION	8.02988e-05	-0.477328	Negative	0.000835392
GO_OXIDOREDUCTASE_ACTIVITY	8.08085e-05	-0.368565	Negative	0.00083982
GO_VACUOLAR_PROTON_TRANSPORTING_V_TYPE_ATPASE_COMP	8.14935e-05	-0.641351	Negative	0.000845059
GO_RIBOSOMAL_SMALL_SUBUNIT_BINDING	8.15174e-05	-0.774392	Negative	0.000845059
GO_AU_RICH_ELEMENT_BINDING	8.15668e-05	-0.710009	Negative	0.000845059
GO_APOPTOTIC_DNA_FRAGMENTATION	8.16988e-05	-0.486499	Negative	0.000845065
GO_NEGATIVE_REGULATION_OF_STRESS_ACTIVATED_PROTEIN	8.17368e-05	-0.478468	Negative	0.000845065
GO_GLOMERULUS_MORPHOGENESIS	8.18352e-05	0.79264	Positive	0.000845206
GO_COPI_VESICLE_COAT	8.25779e-05	-0.830646	Negative	0.000851996
GO_NEUROTRANSMITTER_RECEPTOR_REGULATOR_ACTIVITY	8.32878e-05	-0.678529	Negative	0.000858432
GO_RESPONSE_TO_CYTOKINE	8.34064e-05	-0.458077	Negative	0.000858767
GO_POLYAMINE_METABOLIC_PROCESS	8.35492e-05	-0.864683	Negative	0.000859351
GO_FUNGIFORM_PAPILLA_DEVELOPMENT	8.37845e-05	-0.669467	Negative	0.000860884
GO_RESPONSE_TO_CADMIUM_ION	8.38721e-05	-0.532701	Negative	0.000860897
GO_NEUTROPHIL_DIFFERENTIATION	8.40223e-05	-0.831496	Negative	0.000861552
GO_NEGATIVE_REGULATION_OF_CYSTEINE_TYPE_ENDOPEPTID	8.53727e-05	-0.539844	Negative	0.000873589
GO_NEGATIVE_REGULATION_OF_RESPONSE_TO_ENDOPLASMIC_	8.53896e-05	-0.617835	Negative	0.000873589
GO_REGULATION_OF_INTRINSIC_APOPTOTIC_SIGNALING_PAT	8.54588e-05	-0.692639	Negative	0.000873589
GO_CHONDROCYTE_DIFFERENTIATION_INVOLVED_IN_ENDOCHO	8.60859e-05	0.323802	Positive	0.000879098
GO_DETECTION_OF_CHEMICAL_STIMULUS_INVOLVED_IN_SENS	8.65453e-05	0.803636	Positive	0.000882
GO_REGULATION_OF_T_CELL_CHEMOTAXIS	8.65469e-05	-0.66431	Negative	0.000882
GO_PROTEIN_KINASE_C_BINDING	8.7233e-05	-0.468589	Negative	0.000888086
GO_TOLERANCE_INDUCTION	8.74721e-05	-0.514079	Negative	0.00088825
GO_POSITIVE_REGULATION_OF_LYMPHOCYTE_MIGRATION	8.75058e-05	-0.589374	Negative	0.00088825
GO_MAINTENANCE_OF_CENTROSOME_LOCATION	8.75195e-05	0.655292	Positive	0.00088825
GO_REGULATION_OF_BODY_FLUID_LEVELS	8.76053e-05	-0.211507	Negative	0.00088825
GO_RETINOIC_ACID_RECEPTOR_SIGNALING_PATHWAY	8.89986e-05	-0.462036	Negative	0.000901461
GO_PROTEIN_TRIMERIZATION	8.91703e-05	-0.445746	Negative	0.000902284
GO_DNA_APURINIC_OR_APYRIMIDINIC_SITE_ENDONUCLEASE_	8.93302e-05	-0.528107	Negative	0.000902987
GO_HOMEOSTASIS_OF_NUMBER_OF_CELLS	9.07121e-05	-0.486896	Negative	0.000916027
GO_RESPONSE_TO_PHORBOL_13_ACETATE_12_MYRISTATE	9.12534e-05	-0.90658	Negative	0.000920561
GO_PROTEIN_DISULFIDE_OXIDOREDUCTASE_ACTIVITY	9.15271e-05	-0.667489	Negative	0.00092239
GO_NEGATIVE_REGULATION_OF_TRANSMEMBRANE_TRANSPORT	9.21742e-05	-0.301273	Negative	0.000927974
GO_POSITIVE_REGULATION_OF_T_CELL_MEDIATED_CYTOTOXI	9.26285e-05	-0.646253	Negative	0.000930797
GO_POSITIVE_REGULATION_OF_MACROPHAGE_DIFFERENTIATI	9.26412e-05	-0.543621	Negative	0.000930797
GO_FATTY_ACID_DERIVATIVE_BINDING	9.33057e-05	-0.563631	Negative	0.000934846
GO_PROTEIN_HETEROTRIMERIZATION	9.33678e-05	-0.620157	Negative	0.000934846
GO_PROTEIN_PALMITOYLATION	9.34159e-05	-0.553174	Negative	0.000934846
GO_PROTEIN_GLUTAMINE_GAMMA_GLUTAMYLTRANSFERASE_ACT	9.34482e-05	0.880763	Positive	0.000934846
GO_GLYCEROPHOSPHOLIPID_METABOLIC_PROCESS	9.35448e-05	-0.364331	Negative	0.000934846
GO_IMMUNE_RESPONSE_REGULATING_SIGNALING_PATHWAY	9.36064e-05	-0.388917	Negative	0.000934846
GO_ADENYL_NUCLEOTIDE_EXCHANGE_FACTOR_ACTIVITY	9.37828e-05	-0.755199	Negative	0.000935671
GO_MRNA_3_UTR_AU_RICH_REGION_BINDING	9.40241e-05	-0.654533	Negative	0.000937142
GO_RIBOSOMAL_PROTEIN_IMPORT_INTO_NUCLEUS	9.41217e-05	-0.677294	Negative	0.000937178
GO_REGULATION_OF_INTERLEUKIN_18_PRODUCTION	9.52234e-05	0.639737	Positive	0.000946733
GO_MITOTIC_CYTOKINETIC_PROCESS	9.52711e-05	-0.736217	Negative	0.000946733
GO_CARBOHYDRATE_METABOLIC_PROCESS	9.56658e-05	-0.308826	Negative	0.000949709
GO_PROTEIN_HOMODIMERIZATION_ACTIVITY	9.60135e-05	-0.303506	Negative	0.000952214
GO_RRNA_3_END_PROCESSING	9.62734e-05	-0.852469	Negative	0.000953843
GO_MACROMOLECULE_TRANSMEMBRANE_TRANSPORTER_ACTIVIT	9.70698e-05	-0.544395	Negative	0.000960294
GO_LYTIC_VACUOLE_ORGANIZATION	9.7117e-05	-0.63916	Negative	0.000960294
GO_REGULATION_OF_PROTEIN_TARGETING_TO_MEMBRANE	9.73986e-05	-0.541322	Negative	0.000962124
GO_ACID_SECRETION	9.80513e-05	0.230724	Positive	0.000967614
GO_ENDOPLASMIC_RETICULUM	9.86027e-05	-0.292235	Negative	0.000972094
GO_MYELOID_LEUKOCYTE_ACTIVATION	9.87034e-05	-0.432456	Negative	0.000972126
GO_CAP_INDEPENDENT_TRANSLATIONAL_INITIATION	9.89937e-05	-0.836802	Negative	0.000974024
GO_REGULATION_OF_HEMOPOIESIS	9.91447e-05	-0.482481	Negative	0.000974214
GO_O_ACYLTRANSFERASE_ACTIVITY	9.93029e-05	-0.331735	Negative	0.000974214
GO_PHENYLPROPANOID_METABOLIC_PROCESS	9.9306e-05	0.92219	Positive	0.000974214
GO_PHOSPHATIDIC_ACID_BINDING	9.95339e-05	-0.561881	Negative	0.000975332
GO_TRANSLATION_ACTIVATOR_ACTIVITY	9.96155e-05	-0.89268	Negative	0.000975332
GO_POSITIVE_REGULATION_OF_MITOCHONDRIAL_MEMBRANE_P	0.000100062	-0.818916	Negative	0.000978206
GO_PROTEIN_HYDROXYLATION	0.000100105	-0.529167	Negative	0.000978206
GO_NEGATIVE_REGULATION_OF_PROTEOLYSIS_INVOLVED_IN_	0.000100206	-0.568756	Negative	0.00097823
GO_MITOCHONDRIAL_TRANSPORT	0.000100337	-0.669988	Negative	0.000978556
GO_LIPID_OXIDATION	0.000100805	-0.582544	Negative	0.000982161
GO_TRANSLATION_FACTOR_ACTIVITY_RNA_BINDING	0.000101989	-0.751659	Negative	0.000992727
GO_REGULATION_OF_NITRIC_OXIDE_SYNTHASE_ACTIVITY	0.0001029	-0.372695	Negative	0.000999395
GO_TUBULIN_COMPLEX_ASSEMBLY	0.000102918	-0.788682	Negative	0.000999395
GO_DIGESTION	0.000103043	0.351695	Positive	0.000999395
GO_CYSTEINE_TYPE_ENDOPEPTIDASE_ACTIVITY_INVOLVED_I	0.000103075	-0.640632	Negative	0.000999395
GO_PEPTIDYLTRANSFERASE_ACTIVITY	0.000103327	-0.833168	Negative	0.000999898
GO_HYPOGLYCIN_A_GAMMA_GLUTAMYL_TRANSPEPTIDASE_ACTI	0.000103327	-0.833168	Negative	0.000999898
GO_DNA_SYNTHESIS_INVOLVED_IN_DNA_REPAIR	0.000103517	-0.564127	Negative	0.00100076
GO_SEQUESTERING_OF_METAL_ION	0.00010373	-0.785404	Negative	0.00100186
GO_CIA_COMPLEX	0.000103945	-0.973612	Negative	0.00100296
GO_ION_CHANNEL_BINDING	0.000104364	-0.357765	Negative	0.00100511
GO_CELLULAR_RESPONSE_TO_INTERFERON_BETA	0.000104369	-0.620947	Negative	0.00100511
GO_PROTEIN_EXIT_FROM_ENDOPLASMIC_RETICULUM	0.000104679	-0.668971	Negative	0.00100712
GO_EXTRINSIC_APOPTOTIC_SIGNALING_PATHWAY	0.000105143	-0.414222	Negative	0.00101061
GO_S_ACYLTRANSFERASE_ACTIVITY	0.00010546	-0.584631	Negative	0.00101268
GO_REGULATION_OF_NUCLEASE_ACTIVITY	0.00010592	-0.665549	Negative	0.00101607
GO_LEUKOCYTE_MEDIATED_IMMUNITY	0.000106016	-0.382638	Negative	0.00101607
GO_THIOESTER_METABOLIC_PROCESS	0.000106156	-0.532885	Negative	0.00101643
GO_IRON_IMPORT_INTO_CELL	0.000106416	0.658474	Positive	0.00101794
GO_CHROMATIN_ASSEMBLY_OR_DISASSEMBLY	0.000106838	-0.472406	Negative	0.001021
GO_CHROMATIN_REMODELING_AT_CENTROMERE	0.00010726	-0.528766	Negative	0.00102405
GO_NEGATIVE_REGULATION_OF_NATURAL_KILLER_CELL_MEDI	0.000108018	-0.543688	Negative	0.0010303
GO_POSITIVE_REGULATION_BY_HOST_OF_VIRAL_PROCESS	0.000108133	-0.5698	Negative	0.0010304
GO_ALCOHOL_BIOSYNTHETIC_PROCESS	0.000108235	-0.322093	Negative	0.0010304
GO_CADHERIN_BINDING	0.000108989	-0.601453	Negative	0.00103466
GO_REGULATION_OF_METANEPHRIC_GLOMERULUS_DEVELOPMEN	0.000108993	0.965078	Positive	0.00103466
GO_POSITIVE_REGULATION_OF_METANEPHRIC_GLOMERULUS_D	0.000108993	0.965078	Positive	0.00103466
GO_GRANULAR_COMPONENT	0.000109363	-0.985008	Negative	0.00103718
GO_RESPONSE_TO_LIPID	0.000109916	-0.273836	Negative	0.00104143
GO_INNER_DYNEIN_ARM_ASSEMBLY	0.000110514	0.728625	Positive	0.00104611
GO_EGG_ACTIVATION	0.000111675	0.774975	Positive	0.00105559
GO_NEGATIVE_REGULATION_OF_ESTABLISHMENT_OF_PROTEIN	0.000111749	-0.565961	Negative	0.00105559
GO_NEGATIVE_REGULATION_OF_ION_TRANSMEMBRANE_TRANSP	0.000111834	-0.280701	Negative	0.00105559
GO_RESPONSE_TO_ACID_CHEMICAL	0.000112369	-0.262558	Negative	0.00105964
GO_ACTIVATION_OF_INNATE_IMMUNE_RESPONSE	0.000112534	-0.470427	Negative	0.0010602
GO_TRANSLATION_REGULATOR_ACTIVITY_NUCLEIC_ACID_BIN	0.000113419	-0.736381	Negative	0.00106568
GO_ACYLGLYCEROL_O_ACYLTRANSFERASE_ACTIVITY	0.00011347	-0.507346	Negative	0.00106568
GO_SNAP_RECEPTOR_ACTIVITY	0.000113529	-0.524859	Negative	0.00106568
GO_RESPONSE_TO_PROSTAGLANDIN	0.000113543	-0.276704	Negative	0.00106568
GO_CYTOPLASMIC_VESICLE_PART	0.000114357	-0.373733	Negative	0.00107193
GO_MEGAKARYOCYTE_DIFFERENTIATION	0.000114424	-0.551629	Negative	0.00107193
GO_RIBOSOME_BIOGENESIS	0.000114663	-0.721616	Negative	0.00107316
GO_DISACCHARIDE_BIOSYNTHETIC_PROCESS	0.000115874	-0.904796	Negative	0.00108348
GO_NEGATIVE_REGULATION_OF_PROTEIN_LOCALIZATION_TO_	0.000116837	-0.56918	Negative	0.00109146
GO_INTRACELLULAR_PROTEIN_TRANSMEMBRANE_TRANSPORT	0.000117221	-0.676248	Negative	0.00109403
GO_RESPONSE_TO_INTERFERON_BETA	0.000117848	-0.682996	Negative	0.00109885
GO_AUTOLYSOSOME	0.000118183	-0.615327	Negative	0.00110033
GO_RESPONSE_TO_OXYGEN_CONTAINING_COMPOUND	0.000118228	-0.271462	Negative	0.00110033
GO_REGULATION_OF_PROTEIN_MATURATION	0.000118961	-0.337956	Negative	0.00110483
GO_GLUTAMINE_METABOLIC_PROCESS	0.000118972	-0.625835	Negative	0.00110483
GO_IMMUNE_RESPONSE_REGULATING_CELL_SURFACE_RECEPTO	0.000119043	-0.381769	Negative	0.00110483
GO_IRES_DEPENDENT_VIRAL_TRANSLATIONAL_INITIATION	0.000119184	-0.932117	Negative	0.00110511
GO_CHAPERONE_BINDING	0.00011953	-0.527118	Negative	0.00110708
GO_ESTABLISHMENT_OF_EPITHELIAL_CELL_POLARITY	0.000119618	-0.253848	Negative	0.00110708
GO_RIBONUCLEASE_P_COMPLEX	0.000120162	-0.795405	Negative	0.00111077
GO_REGULATION_OF_PROTEIN_COMPLEX_STABILITY	0.00012024	-0.648488	Negative	0.00111077
GO_POSITIVE_REGULATION_OF_INTERFERON_GAMMA_PRODUCT	0.000120579	-0.491457	Negative	0.00111288
GO_SMALL_PROTEIN_ACTIVATING_ENZYME_BINDING	0.000120982	-0.940811	Negative	0.00111557
GO_MATURATION_OF_SSU_RRNA	0.00012198	-0.688264	Negative	0.00112311
GO_EYE_MORPHOGENESIS	0.000122026	0.275716	Positive	0.00112311
GO_NEGATIVE_REGULATION_OF_ACTIN_FILAMENT_POLYMERIZ	0.000122232	-0.238347	Negative	0.00112397
GO_NEGATIVE_REGULATION_OF_TRANSPORT	0.000122423	-0.316975	Negative	0.00112469
GO_LYSOZYME_ACTIVITY	0.000122603	-1.11114	Negative	0.00112531
GO_RIBOSE_PHOSPHATE_DIPHOSPHOKINASE_COMPLEX	0.000123102	-0.70954	Negative	0.00112782
GO_RIBOSE_PHOSPHATE_DIPHOSPHOKINASE_ACTIVITY	0.000123102	-0.70954	Negative	0.00112782
GO_BRANCH_ELONGATION_INVOLVED_IN_URETERIC_BUD_BRAN	0.000124152	0.862857	Positive	0.00113541
GO_MAINTENANCE_OF_PROTEIN_LOCATION_IN_MITOCHONDRIO	0.000124244	-0.81687	Negative	0.00113541
GO_FATTY_ACID_METABOLIC_PROCESS	0.000124273	-0.299121	Negative	0.00113541
GO_REGULATION_OF_ATP_BIOSYNTHETIC_PROCESS	0.000124748	-0.671668	Negative	0.00113871
GO_POSITIVE_REGULATION_OF_PEPTIDASE_ACTIVITY	0.000125233	-0.531149	Negative	0.0011421
GO_MULTI_ORGANISM_CELLULAR_PROCESS	0.000125404	-0.553676	Negative	0.00114261
GO_ROUGH_ENDOPLASMIC_RETICULUM	0.000125635	-0.528251	Negative	0.00114348
GO_H4_H2A_HISTONE_ACETYLTRANSFERASE_COMPLEX	0.000125775	-0.648204	Negative	0.00114348
GO_REGULATION_OF_HISTONE_DEACETYLATION	0.000125844	-0.527334	Negative	0.00114348
GO_ESTABLISHMENT_OR_MAINTENANCE_OF_MONOPOLAR_CELL_	0.00012653	-0.414332	Negative	0.00114867
GO_POSITIVE_REGULATION_OF_ESTABLISHMENT_OF_PROTEIN	0.000126675	-0.427704	Negative	0.00114894
GO_POSITIVE_REGULATION_OF_IMMUNE_RESPONSE	0.000127323	-0.360695	Negative	0.00115377
GO_CELL_KILLING	0.00012795	-0.486514	Negative	0.0011584
GO_ORGANOPHOSPHATE_BIOSYNTHETIC_PROCESS	0.000128118	-0.43439	Negative	0.00115887
GO_CARBOHYDRATE_DERIVATIVE_TRANSPORT	0.000128239	-0.489394	Negative	0.00115891
GO_LEWY_BODY	0.000128427	-0.893712	Negative	0.00115956
GO_REGULATION_OF_HYDROGEN_PEROXIDE_METABOLIC_PROCE	0.00012888	-0.7485	Negative	0.0011626
GO_NEGATIVE_REGULATION_OF_JNK_CASCADE	0.000129543	-0.478026	Negative	0.00116719
GO_COPI_COATED_VESICLE_BUDDING	0.000129623	-0.888228	Negative	0.00116719
GO_POSITIVE_REGULATION_OF_CYSTEINE_TYPE_ENDOPEPTID	0.00013008	-0.5566	Negative	0.00116987
GO_AUTOPHAGOSOME_MEMBRANE	0.000130155	-0.497913	Negative	0.00116987
GO_ACTIVATION_OF_CYSTEINE_TYPE_ENDOPEPTIDASE_ACTIV	0.000130282	-0.775804	Negative	0.00116996
GO_INTRINSIC_APOPTOTIC_SIGNALING_PATHWAY_IN_RESPON	0.000130598	-0.542405	Negative	0.00117071
GO_GLYCOSYL_COMPOUND_BIOSYNTHETIC_PROCESS	0.000130672	-0.543571	Negative	0.00117071
GO_ENDOTHELIAL_CELL_PROLIFERATION	0.000130717	-0.11789	Negative	0.00117071
GO_PURINE_NUCLEOSIDE_MONOPHOSPHATE_BIOSYNTHETIC_PR	0.000131067	-0.816778	Negative	0.00117279
GO_CD4_POSITIVE_ALPHA_BETA_T_CELL_PROLIFERATION	0.000131624	-0.715109	Negative	0.00117671
GO_ENDOPLASMIC_RETICULUM_TO_CYTOSOL_TRANSPORT	0.000131751	-0.749109	Negative	0.00117676
GO_3_CHLOROALLYL_ALDEHYDE_DEHYDROGENASE_ACTIVITY	0.000131865	0.913721	Positive	0.00117676
GO_SMALL_RIBOSOMAL_SUBUNIT_RRNA_BINDING	0.000132098	-0.752704	Negative	0.00117702
GO_REACTIVE_OXYGEN_SPECIES_METABOLIC_PROCESS	0.000132228	-0.426453	Negative	0.00117702
GO_NITRIC_OXIDE_SYNTHASE_REGULATOR_ACTIVITY	0.000132248	-0.464342	Negative	0.00117702
GO_SYNAPTIC_VESICLE_CYTOSKELETAL_TRANSPORT	0.000133198	-0.552017	Negative	0.00118367
GO_MODIFICATION_OF_MORPHOLOGY_OR_PHYSIOLOGY_OF_OTH	0.000133233	-0.389765	Negative	0.00118367
GO_NEGATIVE_REGULATION_OF_PROTEASOMAL_UBIQUITIN_DE	0.000133454	-0.647369	Negative	0.00118458
GO_MULTIVESICULAR_BODY_MEMBRANE	0.000133725	-0.551508	Negative	0.00118593
GO_I_SMAD_BINDING	0.000134146	-0.542345	Negative	0.00118861
GO_NEGATIVE_REGULATION_OF_MACROPHAGE_DIFFERENTIATI	0.000134985	0.646962	Positive	0.00119499
GO_NEGATIVE_REGULATION_OF_RYANODINE_SENSITIVE_CALC	0.000136287	-0.625209	Negative	0.00120543
GO_POSITIVE_REGULATION_OF_SUBSTRATE_ADHESION_DEPEN	0.000136796	-0.466605	Negative	0.00120887
GO_SNARE_COMPLEX	0.000137677	-0.52726	Negative	0.00121434
GO_POSITIVE_REGULATION_OF_IMMUNE_SYSTEM_PROCESS	0.000137713	-0.356301	Negative	0.00121434
GO_INTRINSIC_COMPONENT_OF_MITOCHONDRIAL_MEMBRANE	0.000137898	-0.598617	Negative	0.00121434
GO_NEGATIVE_REGULATION_OF_CAMP_DEPENDENT_PROTEIN_K	0.000137902	-0.761671	Negative	0.00121434
GO_NEGATIVE_REGULATION_OF_VIRAL_ENTRY_INTO_HOST_CE	0.000138854	-0.440437	Negative	0.00122165
GO_POSITIVE_REGULATION_OF_ATP_BIOSYNTHETIC_PROCESS	0.000139058	-0.676204	Negative	0.00122168
GO_POLYOL_BIOSYNTHETIC_PROCESS	0.000139103	-0.242002	Negative	0.00122168
GO_PHASIC_SMOOTH_MUSCLE_CONTRACTION	0.000139365	0.740904	Positive	0.00122232
GO_PROTEIN_CONTAINING_COMPLEX_ASSEMBLY	0.000139539	-0.46297	Negative	0.00122232
GO_CELL_SUBSTRATE_JUNCTION	0.000139644	-0.516392	Negative	0.00122232
GO_IMMUNE_SYSTEM_DEVELOPMENT	0.000139666	-0.393622	Negative	0.00122232
GO_REGULATION_OF_INTERFERON_GAMMA_SECRETION	0.000140714	-0.657717	Negative	0.00123042
GO_CERAMIDE_METABOLIC_PROCESS	0.000140891	-0.637235	Negative	0.00123089
GO_PHAGOCYTIC_CUP	0.000141135	-0.684554	Negative	0.00123194
GO_MONOCARBOXYLIC_ACID_METABOLIC_PROCESS	0.000141363	-0.228683	Negative	0.00123285
GO_DEPHOSPHORYLATION	0.000142251	-0.416625	Negative	0.00123951
GO_ARTERY_MORPHOGENESIS	0.000142561	0.399416	Positive	0.00124093
GO_GERM_CELL_PROLIFERATION	0.000142705	-0.758817	Negative	0.00124093
GO_U2_TYPE_CATALYTIC_STEP_2_SPLICEOSOME	0.000142787	-0.787383	Negative	0.00124093
GO_REGULATION_OF_PROTEIN_BINDING	0.000143491	-0.407178	Negative	0.00124425
GO_AMINOACYL_TRNA_EDITING_ACTIVITY	0.000143786	-0.60097	Negative	0.00124425
GO_AMINOACYL_TRNA_METABOLISM_INVOLVED_IN_TRANSLATI	0.000143786	-0.60097	Negative	0.00124425
GO_ENDOSOMAL_PART	0.000143788	-0.463407	Negative	0.00124425
GO_METANEPHRIC_GLOMERULUS_DEVELOPMENT	0.000143793	0.870979	Positive	0.00124425
GO_LIPOPROTEIN_LOCALIZATION	0.000143943	0.547382	Positive	0.00124447
GO_POSITIVE_REGULATION_OF_INTRACELLULAR_TRANSPORT	0.000145647	-0.467364	Negative	0.00125789
GO_GLUTAMATE_METABOLIC_PROCESS	0.000145747	-0.692781	Negative	0.00125789
GO_CELL_ADHESION_MOLECULE_BINDING	0.000146433	-0.429838	Negative	0.00126271
GO_CELLULAR_RESPONSE_TO_CADMIUM_ION	0.000146656	-0.501002	Negative	0.00126355
GO_REGULATION_OF_SUBSTRATE_ADHESION_DEPENDENT_CELL	0.000147263	-0.456188	Negative	0.00126768
GO_CARBOHYDRATE_BIOSYNTHETIC_PROCESS	0.000148057	-0.34499	Negative	0.00127313
GO_CONVERGENT_EXTENSION_INVOLVED_IN_ORGANOGENESIS	0.000148151	-1.01918	Negative	0.00127313
GO_REGULATION_OF_MYELOID_CELL_DIFFERENTIATION	0.000149728	-0.442935	Negative	0.00128557
GO_PICLN_SM_PROTEIN_COMPLEX	0.000151257	-0.831651	Negative	0.00129758
GO_REGULATION_OF_INTRACELLULAR_TRANSPORT	0.000151644	-0.366872	Negative	0.00129894
GO_MELANOSOME_ASSEMBLY	0.000151902	-0.998014	Negative	0.00129894
GO_REGULATION_OF_REACTIVE_OXYGEN_SPECIES_METABOLIC	0.000151903	-0.516952	Negative	0.00129894
GO_CALCIUM_DEPENDENT_PROTEIN_BINDING	0.000151936	-0.411042	Negative	0.00129894
GO_REGULATION_OF_MEMBRANE_PERMEABILITY	0.000152858	-0.611103	Negative	0.00130503
GO_POSTTRANSLATIONAL_PROTEIN_TARGETING_TO_ENDOPLAS	0.000152909	-0.746877	Negative	0.00130503
GO_PURINE_CONTAINING_COMPOUND_SALVAGE	0.000153195	-0.571973	Negative	0.00130614
GO_REGULATION_OF_EPITHELIAL_TO_MESENCHYMAL_TRANSIT	0.000153318	-0.618693	Negative	0.00130614
GO_T_CELL_ACTIVATION	0.000153432	-0.400642	Negative	0.00130614
GO_HEAT_ACCLIMATION	0.000153613	-0.872228	Negative	0.00130656
GO_METANEPHRIC_LOOP_OF_HENLE_DEVELOPMENT	0.000154573	-0.621507	Negative	0.0013136
GO_POSITIVE_REGULATION_OF_MAMMARY_GLAND_EPITHELIAL	0.000154882	0.77398	Positive	0.00131512
GO_REGULATION_OF_CELL_COMMUNICATION_BY_ELECTRICAL_	0.000155557	-0.620218	Negative	0.00131972
GO_METHYL_CPG_BINDING	0.000155777	-0.440914	Negative	0.00132046
GO_CATALYTIC_ACTIVITY_ACTING_ON_A_TRNA	0.000156422	-0.562496	Negative	0.00132481
GO_RESPONSE_TO_SALT	0.000157257	-0.522788	Negative	0.00133
GO_REGULATION_OF_ADAPTIVE_IMMUNE_RESPONSE	0.000157301	-0.389612	Negative	0.00133
GO_NEGATIVE_REGULATION_OF_PROTEIN_LOCALIZATION_TO_	0.000158475	-0.288515	Negative	0.00133878
GO_NEGATIVE_REGULATION_OF_RESPONSE_TO_OXIDATIVE_ST	0.000158994	-0.487409	Negative	0.00134203
GO_RESPONSE_TO_MOLECULE_OF_BACTERIAL_ORIGIN	0.000159316	-0.299324	Negative	0.00134361
GO_INTRACELLULAR_TRANSPORT	0.00016099	-0.502395	Negative	0.00135658
GO_NEGATIVE_REGULATION_OF_LYMPHOCYTE_MEDIATED_IMMU	0.00016121	-0.341845	Negative	0.00135719
GO_PROTEIN_HOMOOLIGOMERIZATION	0.000161334	-0.253482	Negative	0.00135719
GO_REGULATION_OF_MEGAKARYOCYTE_DIFFERENTIATION	0.000162326	-0.523906	Negative	0.00136439
GO_NEGATIVE_REGULATION_OF_PROTEASOMAL_PROTEIN_CATA	0.000162485	-0.549886	Negative	0.00136457
GO_POSITIVE_REGULATION_OF_INTRACELLULAR_SIGNAL_TRA	0.000162787	-0.326211	Negative	0.00136596
GO_NEGATIVE_REGULATION_OF_ERAD_PATHWAY	0.000163133	-0.814651	Negative	0.00136685
GO_NUCLEOBASE_CONTAINING_SMALL_MOLECULE_BIOSYNTHET	0.000163178	-0.439347	Negative	0.00136685
GO_NEGATIVE_REGULATION_OF_CELL_CYCLE_G2_M_PHASE_TR	0.000163305	-0.607349	Negative	0.00136685
GO_PHAGOCYTIC_VESICLE	0.000163801	-0.547654	Negative	0.00136949
GO_LBD_DOMAIN_BINDING	0.000164018	-0.731399	Negative	0.00136949
GO_METANEPHRIC_RENAL_VESICLE_MORPHOGENESIS	0.000164032	0.495733	Positive	0.00136949
GO_AMINO_ACID_BINDING	0.000164414	-0.268324	Negative	0.00137154
GO_CELLULAR_RESPONSE_TO_BIOTIC_STIMULUS	0.000164799	-0.360209	Negative	0.0013736
GO_POSITIVE_REGULATION_OF_CYTOKINE_PRODUCTION	0.000165062	-0.4212	Negative	0.00137464
GO_RESPONSE_TO_FIBROBLAST_GROWTH_FACTOR	0.000166201	-0.343758	Negative	0.00138297
GO_EUKARYOTIC_TRANSLATION_INITIATION_FACTOR_2_COMP	0.000167121	-0.917317	Negative	0.00138947
GO_NITROGEN_UTILIZATION	0.000167988	-0.99307	Negative	0.00139441
GO_POSITIVE_REGULATION_OF_CYTOKINE_SECRETION	0.000167994	-0.153149	Negative	0.00139441
GO_PROTEIN_NEDDYLATION	0.000168231	-0.796367	Negative	0.00139521
GO_RESPONSE_TO_VIRUS	0.000168463	-0.463947	Negative	0.00139597
GO_ACTIVATION_OF_IMMUNE_RESPONSE	0.000168765	-0.341587	Negative	0.00139732
GO_POSITIVE_REGULATION_OF_DEFENSE_RESPONSE	0.000169585	-0.39944	Negative	0.00140294
GO_CORTICOSTERONE_SECRETION	0.000170938	-1.05832	Negative	0.0014124
GO_PEPTIDYL_DIPHTHAMIDE_BIOSYNTHETIC_PROCESS_FROM_	0.000171012	-0.990038	Negative	0.0014124
GO_PEROXISOME_FISSION	0.000171347	-0.769349	Negative	0.001414
GO_T_CELL_RECEPTOR_SIGNALING_PATHWAY	0.00017228	-0.599567	Negative	0.00142053
GO_REGULATION_OF_ER_ASSOCIATED_UBIQUITIN_DEPENDENT	0.000172492	-0.750076	Negative	0.0014211
GO_ENDOPLASMIC_RETICULUM_PART	0.000172697	-0.294732	Negative	0.00142116
GO_POSITIVE_REGULATION_OF_T_CELL_RECEPTOR_SIGNALIN	0.000172784	-0.792198	Negative	0.00142116
GO_ACTIVATION_OF_MAPKKK_ACTIVITY	0.000173532	-0.636334	Negative	0.00142536
GO_NEGATIVE_REGULATION_OF_INSULIN_LIKE_GROWTH_FACT	0.00017358	0.834862	Positive	0.00142536
GO_RESPONSE_TO_KETONE	0.000174022	-0.246882	Negative	0.00142781
GO_ASPARTATE_FAMILY_AMINO_ACID_BIOSYNTHETIC_PROCES	0.000174569	-0.588182	Negative	0.00143092
GO_PROTEIN_O_LINKED_FUCOSYLATION	0.000174687	-0.773644	Negative	0.00143092
GO_CELL_DEATH_IN_RESPONSE_TO_OXIDATIVE_STRESS	0.00017554	-0.508317	Negative	0.00143672
GO_RRNA_METABOLIC_PROCESS	0.000175748	-0.681085	Negative	0.00143703
GO_NUCLEOSIDE_PHOSPHATE_BIOSYNTHETIC_PROCESS	0.000175866	-0.463142	Negative	0.00143703
GO_POSITIVE_REGULATION_OF_INTRINSIC_APOPTOTIC_SIGN	0.000176463	-0.667522	Negative	0.00144005
GO_MATURATION_OF_SSU_RRNA_FROM_TRICISTRONIC_RRNA_T	0.000176524	-0.665879	Negative	0.00144005
GO_N_FORMYL_PEPTIDE_RECEPTOR_ACTIVITY	0.000176965	0.899865	Positive	0.00144128
GO_PROTEIN_DEPHOSPHORYLATION	0.000177089	-0.480897	Negative	0.00144128
GO_NEGATIVE_REGULATION_OF_HEMOPOIESIS	0.000177108	-0.477809	Negative	0.00144128
GO_REGULATION_OF_DEFENSE_RESPONSE_TO_VIRUS_BY_VIRU	0.000177453	-0.772448	Negative	0.00144291
GO_COP9_SIGNALOSOME	0.000178298	-0.636834	Negative	0.00144707
GO_DEOXYRIBONUCLEOSIDE_TRIPHOSPHATE_CATABOLIC_PROC	0.000178374	-0.837358	Negative	0.00144707
GO_NEGATIVE_REGULATION_OF_ALPHA_BETA_T_CELL_ACTIVA	0.0001784	-0.436785	Negative	0.00144707
GO_COENZYME_BIOSYNTHETIC_PROCESS	0.000178588	-0.464063	Negative	0.00144742
GO_PALMITOYLTRANSFERASE_COMPLEX	0.000179403	-0.729326	Negative	0.00145279
GO_MITOCHONDRIAL_CALCIUM_ION_TRANSMEMBRANE_TRANSPO	0.000179542	-0.561266	Negative	0.00145279
GO_ZONA_PELLUCIDA_RECEPTOR_COMPLEX	0.000180324	-0.837895	Negative	0.00145794
GO_REGULATION_OF_ERAD_PATHWAY	0.000181901	-0.697072	Negative	0.00146739
GO_DNA_DAMAGE_RESPONSE_DETECTION_OF_DNA_DAMAGE	0.00018196	-0.696417	Negative	0.00146739
GO_BASAL_PART_OF_CELL	0.000182152	0.517887	Positive	0.00146739
GO_INTERLEUKIN_13_SECRETION	0.000182374	-0.26464	Negative	0.00146739
GO_POSITIVE_REGULATION_OF_STEM_CELL_POPULATION_MAI	0.00018244	0.271322	Positive	0.00146739
GO_NEGATIVE_REGULATION_OF_T_CELL_APOPTOTIC_PROCESS	0.000182694	-0.505687	Negative	0.00146739
GO_ASPARTATE_FAMILY_AMINO_ACID_METABOLIC_PROCESS	0.000182725	-0.427631	Negative	0.00146739
GO_REGULATION_OF_SYMBIOSIS_ENCOMPASSING_MUTUALISM_	0.000182885	-0.562652	Negative	0.00146739
GO_O_METHYLTRANSFERASE_ACTIVITY	0.000183013	-0.676202	Negative	0.00146739
GO_TRACE_AMINE_RECEPTOR_ACTIVITY	0.000183087	0.89557	Positive	0.00146739
GO_LATE_ENDOSOME_MEMBRANE	0.000183111	-0.516709	Negative	0.00146739
GO_NEGATIVE_REGULATION_OF_CATALYTIC_ACTIVITY	0.000184041	-0.328716	Negative	0.00147272
GO_OPSONIZATION	0.000184072	0.764819	Positive	0.00147272
GO_DEFENSE_RESPONSE	0.000185533	-0.273155	Negative	0.00148323
GO_WHOLE_MEMBRANE	0.000186851	-0.372501	Negative	0.00149141
GO_OLIGODENDROCYTE_PROGENITOR_PROLIFERATION	0.000186855	0.620549	Positive	0.00149141
GO_INTERLEUKIN_23_PRODUCTION	0.000187807	-0.677851	Negative	0.0014978
GO_SUBSTANTIA_NIGRA_DEVELOPMENT	0.000188458	-0.563701	Negative	0.00150179
GO_MATURE_RIBOSOME_ASSEMBLY	0.000190152	-0.782892	Negative	0.00151408
GO_MODULATION_BY_HOST_OF_VIRAL_PROCESS	0.000190418	-0.424677	Negative	0.0015142
GO_ANTIGEN_PROCESSING_AND_PRESENTATION_OF_PEPTIDE_	0.00019047	-0.787648	Negative	0.0015142
GO_RIBONUCLEOPROTEIN_COMPLEX_DISASSEMBLY	0.000190692	-0.765033	Negative	0.00151475
GO_CARDIOBLAST_PROLIFERATION	0.00019131	-0.696222	Negative	0.00151846
GO_POSITIVE_REGULATION_OF_DENDRITIC_CELL_ANTIGEN_P	0.000193161	-1.02912	Negative	0.00153183
GO_AMINOACYL_TRNA_SYNTHETASE_MULTIENZYME_COMPLEX	0.000193302	-0.843503	Negative	0.00153183
GO_REGULATION_OF_CARDIAC_MUSCLE_CELL_MEMBRANE_POTE	0.000193516	-0.463364	Negative	0.00153231
GO_TRNA_METABOLIC_PROCESS	0.000193949	-0.590762	Negative	0.00153452
GO_PROTON_TRANSMEMBRANE_TRANSPORTER_ACTIVITY	0.000194783	-0.380987	Negative	0.00153894
GO_REGULATION_OF_IMMUNE_RESPONSE	0.000194816	-0.354423	Negative	0.00153894
GO_CELLULAR_RESPONSE_TO_OSMOTIC_STRESS	0.000196125	-0.502763	Negative	0.00154806
GO_NEGATIVE_REGULATION_OF_TELOMERASE_ACTIVITY	0.000197468	-0.870632	Negative	0.00155742
GO_POSITIVE_REGULATION_OF_TRANSCRIPTION_FROM_RNA_P	0.000197819	-0.770665	Negative	0.00155896
GO_RESPONSE_TO_CARBOHYDRATE	0.00019817	-0.340893	Negative	0.00156049
GO_NEGATIVE_REGULATION_OF_UBIQUITIN_PROTEIN_TRANSF	0.000199042	-0.703743	Negative	0.00156612
GO_PROTEIN_N_LINKED_GLYCOSYLATION	0.000199212	-0.413532	Negative	0.00156622
GO_REGULATION_OF_SYSTEMIC_ARTERIAL_BLOOD_PRESSURE_	0.000200575	0.962401	Positive	0.0015757
GO_ENDOPLASMIC_RETICULUM_CALCIUM_ION_HOMEOSTASIS	0.000200839	-0.516154	Negative	0.00157653
GO_APOPTOTIC_PROCESS	0.000201273	-0.407211	Negative	0.00157869
GO_NEGATIVE_REGULATION_OF_ACUTE_INFLAMMATORY_RESPO	0.000201755	0.793916	Positive	0.00158123
GO_NF_KAPPAB_BINDING	0.000202538	-0.702276	Negative	0.00158612
GO_STEROL_BINDING	0.000202829	-0.375101	Negative	0.00158716
GO_MITOCHONDRIAL_TRICARBOXYLIC_ACID_CYCLE_ENZYME_C	0.000203278	-0.754717	Negative	0.00158942
GO_BINDING_OF_SPERM_TO_ZONA_PELLUCIDA	0.000203632	-0.522733	Negative	0.00159094
GO_POSITIVE_REGULATION_OF_TRANSPORT	0.000204152	-0.264161	Negative	0.00159376
GO_PROTEIN_DEACETYLASE_ACTIVITY	0.000205203	-0.632176	Negative	0.00160071
GO_DEATH_DOMAIN_BINDING	0.00020664	-0.666984	Negative	0.00161051
GO_CCR4_NOT_COMPLEX	0.000206924	-0.680999	Negative	0.00161051
GO_LEUKOCYTE_DIFFERENTIATION	0.000206943	-0.334022	Negative	0.00161051
GO_DENDRITE_MEMBRANE	0.000207726	0.598396	Positive	0.00161534
GO_INTRINSIC_COMPONENT_OF_ENDOPLASMIC_RETICULUM_ME	0.000208276	-0.499785	Negative	0.00161835
GO_2_IRON_2_SULFUR_CLUSTER_BINDING	0.000208738	-0.610541	Negative	0.00161954
GO_POSITIVE_REGULATION_OF_ADAPTIVE_IMMUNE_RESPONSE	0.000208753	-0.441595	Negative	0.00161954
GO_NUCLEOSOME_BINDING	0.000209156	-0.686172	Negative	0.00162141
GO_PROTEIN_PHOSPHATASE_ACTIVATOR_ACTIVITY	0.000209398	-0.855924	Negative	0.00162202
GO_PEPTIDASE_REGULATOR_ACTIVITY	0.000209913	-0.239513	Negative	0.00162475
GO_REGULATION_OF_INTESTINAL_ABSORPTION	0.000210465	0.866926	Positive	0.00162776
GO_RESPONSE_TO_MECHANICAL_STIMULUS	0.000210746	-0.22834	Negative	0.00162867
GO_4_HYDROXYPROLINE_METABOLIC_PROCESS	0.000211369	-0.657219	Negative	0.00163222
GO_QUATERNARY_AMMONIUM_GROUP_BINDING	0.000213529	-0.375774	Negative	0.00164763
GO_REGULATION_OF_SMALL_MOLECULE_METABOLIC_PROCESS	0.000214091	-0.417728	Negative	0.00165069
GO_CELLULAR_PROTEIN_CONTAINING_COMPLEX_ASSEMBLY	0.000216087	-0.498696	Negative	0.0016636
GO_LIPOPROTEIN_PARTICLE_RECEPTOR_ACTIVITY	0.000216099	0.656957	Positive	0.0016636
GO_MITOCHONDRIAL_RESPIRATORY_CHAIN_COMPLEX_IV	0.000217574	-0.638419	Negative	0.00167366
GO_LIPID_METABOLIC_PROCESS	0.000218087	-0.272371	Negative	0.00167632
GO_ASPARTATE_METABOLIC_PROCESS	0.00021845	-0.669852	Negative	0.00167781
GO_POSITIVE_REGULATION_OF_CELL_GROWTH	0.000218656	-0.258723	Negative	0.0016781
GO_NEGATIVE_REGULATION_OF_MOLECULAR_FUNCTION	0.000220398	-0.339098	Negative	0.00169017
GO_STRESS_INDUCED_PREMATURE_SENESCENCE	0.000220643	-0.653694	Negative	0.00169075
GO_PROTEIN_KINASE_C_ACTIVITY	0.000220814	-0.314351	Negative	0.00169076
GO_NEGATIVE_REGULATION_OF_GLIAL_CELL_PROLIFERATION	0.000224012	-0.493091	Negative	0.00171325
GO_PHOSPHATIDYLINOSITOL_4_PHOSPHATE_BINDING	0.000224095	-0.40992	Negative	0.00171325
GO_CELLULAR_RESPONSE_TO_KETONE	0.000224497	-0.319011	Negative	0.00171407
GO_REGULATION_OF_INNATE_IMMUNE_RESPONSE	0.000224556	-0.466121	Negative	0.00171407
GO_PROTEIN_REFOLDING	0.000224718	-0.451182	Negative	0.00171407
GO_POSITIVE_REGULATION_OF_PROTEOLYSIS	0.000224916	-0.523385	Negative	0.00171428
GO_GOLGI_MEMBRANE	0.000225143	-0.33602	Negative	0.0017147
GO_HISTONE_H2A_K119_MONOUBIQUITINATION	0.000225441	-0.902734	Negative	0.00171565
GO_POSITIVE_REGULATION_OF_INTRACELLULAR_PROTEIN_TR	0.000226024	-0.527399	Negative	0.00171878
GO_ADRENERGIC_RECEPTOR_SIGNALING_PATHWAY	0.000226538	0.506911	Positive	0.00172138
GO_C3HC4_TYPE_RING_FINGER_DOMAIN_BINDING	0.000226851	-0.80887	Negative	0.00172244
GO_POSITIVE_REGULATION_OF_CELL_ADHESION	0.000227061	-0.292829	Negative	0.00172273
GO_REGULATION_OF_PROTEASOMAL_UBIQUITIN_DEPENDENT_P	0.000227656	-0.565382	Negative	0.00172593
GO_POSITIVE_REGULATION_OF_RESPONSE_TO_BIOTIC_STIMU	0.000228061	-0.308853	Negative	0.00172769
GO_NEGATIVE_REGULATION_OF_SEQUESTERING_OF_TRIGLYCE	0.000228375	-0.724516	Negative	0.00172875
GO_REGULATION_OF_TRANSLATIONAL_FIDELITY	0.000229875	-0.601007	Negative	0.00173666
GO_DNA_N_GLYCOSYLASE_ACTIVITY	0.000229892	-0.581662	Negative	0.00173666
GO_NUCLEOTIDE_EXCISION_REPAIR_PREINCISION_COMPLEX_	0.000230132	-0.74086	Negative	0.00173666
GO_REGULATION_OF_ODONTOGENESIS_OF_DENTIN_CONTAININ	0.000230297	0.491985	Positive	0.00173666
GO_LEUKOCYTE_APOPTOTIC_PROCESS	0.000230507	-0.489538	Negative	0.00173666
GO_NUCLEOTIDE_BINDING_OLIGOMERIZATION_DOMAIN_CONTA	0.000230634	-0.626024	Negative	0.00173666
GO_TASTE_RECEPTOR_ACTIVITY	0.000230638	0.84964	Positive	0.00173666
GO_PROTEIN_SERINE_THREONINE_PHOSPHATASE_COMPLEX	0.000231083	-0.647719	Negative	0.0017387
GO_PEROXISOME_TARGETING_SEQUENCE_BINDING	0.000231753	-0.860038	Negative	0.00174242
GO_PYRIMIDINE_CONTAINING_COMPOUND_TRANSMEMBRANE_TR	0.000233194	-0.605396	Negative	0.00175194
GO_ORGANIC_ACID_BIOSYNTHETIC_PROCESS	0.00023421	-0.228452	Negative	0.00175825
GO_GLUTAMINE_FAMILY_AMINO_ACID_METABOLIC_PROCESS	0.000234539	-0.39812	Negative	0.0017594
GO_INTRINSIC_APOPTOTIC_SIGNALING_PATHWAY_BY_P53_CL	0.000235069	-0.641261	Negative	0.00176204
GO_REGULATION_OF_OXIDATIVE_STRESS_INDUCED_CELL_DEA	0.000236122	-0.458984	Negative	0.00176861
GO_REGULATION_OF_VIRAL_TRANSCRIPTION	0.000236772	-0.630741	Negative	0.00177095
GO_TRANSEPITHELIAL_TRANSPORT	0.000236905	0.400026	Positive	0.00177095
GO_LIPID_BIOSYNTHETIC_PROCESS	0.000237237	-0.309588	Negative	0.00177095
GO_CDC42_PROTEIN_SIGNAL_TRANSDUCTION	0.000237376	-0.712363	Negative	0.00177095
GO_PROTEIN_PHOSPHORYLATED_AMINO_ACID_BINDING	0.000237448	-0.675271	Negative	0.00177095
GO_NEGATIVE_REGULATION_OF_FIBROBLAST_PROLIFERATION	0.0002375	-0.555386	Negative	0.00177095
GO_ENDOPLASMIC_RETICULUM_CHAPERONE_COMPLEX	0.000239456	-0.859759	Negative	0.00178302
GO_RENAL_SYSTEM_VASCULATURE_MORPHOGENESIS	0.000239594	0.765911	Positive	0.00178302
GO_REGULATION_OF_PROTEIN_LOCALIZATION_TO_CHROMOSOM	0.000239654	-0.779882	Negative	0.00178302
GO_DEFENSE_RESPONSE_TO_OTHER_ORGANISM	0.000240326	-0.300992	Negative	0.00178615
GO_POSITIVE_REGULATION_OF_ANTIGEN_PROCESSING_AND_P	0.000240527	-0.952022	Negative	0.00178615
GO_POSITIVE_REGULATION_OF_MONOCYTE_DIFFERENTIATION	0.000240611	-0.531814	Negative	0.00178615
GO_MAINTENANCE_OF_PROTEIN_LOCALIZATION_IN_ORGANELL	0.000241155	-0.66379	Negative	0.00178885
GO_REGULATION_OF_LYMPHOCYTE_APOPTOTIC_PROCESS	0.000241584	-0.519478	Negative	0.0017907
GO_MITOTIC_NUCLEAR_ENVELOPE_REASSEMBLY	0.000242989	-0.773659	Negative	0.00179978
GO_PEROXISOME_PROLIFERATOR_ACTIVATED_RECEPTOR_SIGN	0.000243754	-0.629916	Negative	0.0018041
GO_CELLULAR_LIPID_BIOSYNTHETIC_PROCESS	0.000244529	-0.851481	Negative	0.00180753
GO_TERTIARY_GRANULE_LUMEN	0.000244735	-0.379905	Negative	0.00180753
GO_GLYCOPROTEIN_BIOSYNTHETIC_PROCESS	0.00024476	-0.1486	Negative	0.00180753
GO_RNA_POLYMERASE_I_COMPLEX	0.00024531	-0.768706	Negative	0.00181025
GO_POSITIVE_REGULATION_OF_HISTONE_H4_ACETYLATION	0.000246685	-0.48844	Negative	0.00181794
GO_MYELOID_CELL_HOMEOSTASIS	0.000246717	-0.498011	Negative	0.00181794
GO_KINASE_REGULATOR_ACTIVITY	0.00024695	-0.469199	Negative	0.00181832
GO_REGULATION_OF_IMMUNE_SYSTEM_PROCESS	0.000247292	-0.353142	Negative	0.00181949
GO_NUCLEAR_PORE_CENTRAL_TRANSPORT_CHANNEL	0.000250172	-0.813267	Negative	0.00183815
GO_TRANSITION_METAL_ION_TRANSPORT	0.000250196	-0.290997	Negative	0.00183815
GO_RESPONSE_TO_FLUID_SHEAR_STRESS	0.000250652	-0.469118	Negative	0.00184014
GO_NEGATIVE_REGULATION_OF_INTRINSIC_APOPTOTIC_SIGN	0.000251457	-0.564422	Negative	0.0018447
GO_TRANSCRIPTION_COUPLED_NUCLEOTIDE_EXCISION_REPAI	0.000252996	-0.690977	Negative	0.0018536
GO_POSITIVE_REGULATION_OF_CELL_DEATH	0.000253042	-0.391545	Negative	0.0018536
GO_T_CELL_MIGRATION	0.000256423	-0.499904	Negative	0.00187699
GO_ER_MEMBRANE_PROTEIN_COMPLEX	0.000256932	-0.844581	Negative	0.00187933
GO_ENDOCYTIC_VESICLE_MEMBRANE	0.000257516	-0.35385	Negative	0.00188222
GO_TELOMERASE_RNA_LOCALIZATION	0.000258775	-0.889119	Negative	0.00189005
GO_CELL_CELL_RECOGNITION	0.000259547	-0.32427	Negative	0.0018943
GO_BRANCHED_CHAIN_AMINO_ACID_CATABOLIC_PROCESS	0.000259835	-0.727288	Negative	0.00189501
GO_CILIARY_MEMBRANE	0.000261048	0.149463	Positive	0.00190238
GO_POSITIVE_REGULATION_OF_WNT_SIGNALING_PATHWAY	0.000261338	-0.399086	Negative	0.00190238
GO_CELLULAR_RESPONSE_TO_TEMPERATURE_STIMULUS	0.000261417	0.727603	Positive	0.00190238
GO_ERAD_PATHWAY	0.000262285	-0.573201	Negative	0.0019073
GO_RETINA_DEVELOPMENT_IN_CAMERA_TYPE_EYE	0.000263168	0.2378	Positive	0.00191233
GO_FIBROBLAST_GROWTH_FACTOR_RECEPTOR_SIGNALING_PAT	0.000263996	-0.343003	Negative	0.00191695
GO_2_OXOGLUTARATE_METABOLIC_PROCESS	0.000265611	-0.591794	Negative	0.00192727
GO_RESPONSE_TO_ORGANIC_CYCLIC_COMPOUND	0.000267402	-0.232973	Negative	0.00193788
GO_DEFINITIVE_ERYTHROCYTE_DIFFERENTIATION	0.000267593	-0.765817	Negative	0.00193788
GO_PROTEIN_MATURATION_BY_IRON_SULFUR_CLUSTER_TRANS	0.000267656	-0.826254	Negative	0.00193788
GO_POSITIVE_REGULATION_OF_ER_ASSOCIATED_UBIQUITIN_	0.000271652	-0.712187	Negative	0.00196411
GO_REGULATION_OF_DNA_BINDING	0.000271672	-0.33228	Negative	0.00196411
GO_EPHRIN_RECEPTOR_SIGNALING_PATHWAY	0.000272517	-0.327784	Negative	0.00196808
GO_PCG_PROTEIN_COMPLEX	0.000272615	-0.6081	Negative	0.00196808
GO_RESPONSE_TO_ENDOGENOUS_STIMULUS	0.000273806	-0.241919	Negative	0.00197409
GO_NEGATIVE_REGULATION_OF_EPITHELIAL_CELL_DIFFEREN	0.000273844	-0.82579	Negative	0.00197409
GO_THIAMINE_PYROPHOSPHATE_BINDING	0.000275375	-0.900147	Negative	0.00198299
GO_DEOXYRIBONUCLEOSIDE_MONOPHOSPHATE_BIOSYNTHETIC_	0.000275476	-0.716428	Negative	0.00198299
GO_NUCLEOLAR_RIBONUCLEASE_P_COMPLEX	0.00027646	-0.783843	Negative	0.00198864
GO_REGULATION_OF_STEROL_TRANSPORT	0.000276689	-0.368816	Negative	0.00198885
GO_U4_SNRNP	0.000277357	-0.725578	Negative	0.00199222
GO_ACETYL_COA_C_ACYLTRANSFERASE_ACTIVITY	0.000279547	-0.919109	Negative	0.00200651
GO_CELLULAR_MACROMOLECULE_LOCALIZATION	0.000280171	-0.476453	Negative	0.00200954
GO_REGULATION_OF_CELLULAR_PROTEIN_CATABOLIC_PROCES	0.000280812	-0.567658	Negative	0.00201218
GO_REGULATION_OF_CELLULAR_CARBOHYDRATE_CATABOLIC_P	0.000280943	-0.625551	Negative	0.00201218
GO_NEDD8_SPECIFIC_PROTEASE_ACTIVITY	0.000281558	-0.880712	Negative	0.00201485
GO_HISTONE_EXCHANGE	0.000281825	-0.474374	Negative	0.00201485
GO_DNA_CATABOLIC_PROCESS	0.000282101	-0.497254	Negative	0.00201485
GO_ERYTHROCYTE_HOMEOSTASIS	0.000282123	-0.504779	Negative	0.00201485
GO_MATURATION_OF_LSU_RRNA	0.000283942	-0.749026	Negative	0.00202639
GO_REGULATION_OF_PROTEIN_SUMOYLATION	0.000285243	-0.519742	Negative	0.00203304
GO_NEGATIVE_REGULATION_OF_RECEPTOR_MEDIATED_ENDOCY	0.000285347	-0.509376	Negative	0.00203304
GO_ENDONUCLEOLYTIC_CLEAVAGE_INVOLVED_IN_RRNA_PROCE	0.000285486	-0.815163	Negative	0.00203304
GO_NEGATIVE_REGULATION_OF_CALCIUM_ION_TRANSPORT	0.000286024	-0.266877	Negative	0.00203542
GO_3_HYDROXYACYL_COA_DEHYDROGENASE_ACTIVITY	0.000286409	-0.734348	Negative	0.00203671
GO_LOW_DENSITY_LIPOPROTEIN_PARTICLE_RECEPTOR_CATAB	0.000286686	-0.750524	Negative	0.00203722
GO_CHAPERONE_MEDIATED_PROTEIN_FOLDING	0.000287595	-0.589287	Negative	0.00204223
GO_REGULATION_OF_PROTEASOMAL_PROTEIN_CATABOLIC_PRO	0.00028791	-0.56971	Negative	0.00204302
GO_POSITIVE_REGULATION_OF_ALPHA_BETA_T_CELL_PROLIF	0.000288444	-0.552513	Negative	0.00204535
GO_RESPONSE_TO_ABIOTIC_STIMULUS	0.000289339	-0.344495	Negative	0.00205003
GO_UBIQUITIN_INDEPENDENT_PROTEIN_CATABOLIC_PROCESS	0.000289516	-0.890327	Negative	0.00205003
GO_DIGESTIVE_TRACT_MORPHOGENESIS	0.000292305	0.194944	Positive	0.00206831
GO_POSITIVE_REGULATION_OF_TOR_SIGNALING	0.000293733	-0.653555	Negative	0.00207695
GO_POSITIVE_REGULATION_OF_LEUKOCYTE_MIGRATION	0.000294031	-0.367461	Negative	0.00207758
GO_SECRETORY_GRANULE	0.000294511	-0.320454	Negative	0.00207894
GO_IDENTICAL_PROTEIN_BINDING	0.00029464	-0.320774	Negative	0.00207894
GO_PROTEIN_MATURATION	0.000294933	-0.37965	Negative	0.00207954
GO_NUCLEAR_PORE_OUTER_RING	0.000297763	-0.612875	Negative	0.00209801
GO_NEGATIVE_REGULATION_OF_PROTEIN_EXIT_FROM_ENDOPL	0.000299306	-0.812326	Negative	0.00210739
GO_RNA_METHYLTRANSFERASE_ACTIVITY	0.000301699	-0.527363	Negative	0.00212205
GO_MITOCHONDRIAL_RNA_CATABOLIC_PROCESS	0.000301813	-0.920597	Negative	0.00212205
GO_RESPONSE_TO_STARVATION	0.00030229	-0.449957	Negative	0.00212391
GO_REGULATION_OF_BINDING	0.000302856	-0.391725	Negative	0.00212638
GO_NEGATIVE_REGULATION_OF_PROTEIN_LOCALIZATION_TO_	0.00030329	-0.617635	Negative	0.00212794
GO_POSTTRANSCRIPTIONAL_REGULATION_OF_GENE_EXPRESSI	0.000304794	-0.621226	Negative	0.00213698
GO_POLYAMINE_BIOSYNTHETIC_PROCESS	0.000306114	-0.742882	Negative	0.00214473
GO_PURINE_NUCLEOBASE_TRANSPORT	0.000307314	-1.01735	Negative	0.00215057
GO_DIGESTIVE_SYSTEM_PROCESS	0.000307378	0.263042	Positive	0.00215057
GO_TERTIARY_GRANULE	0.000309437	-0.337827	Negative	0.00216327
GO_NADP_BINDING	0.000309627	-0.404513	Negative	0.00216327
GO_REGULATION_OF_POLYAMINE_TRANSMEMBRANE_TRANSPORT	0.000310103	-0.613491	Negative	0.00216508
GO_MACROAUTOPHAGY	0.000310759	-0.595471	Negative	0.00216814
GO_PROTEIN_HOMOTETRAMERIZATION	0.000311515	-0.441189	Negative	0.0021719
GO_GOLGI_APPARATUS_PART	0.000313007	-0.271121	Negative	0.00218078
GO_CYTOKINE_PRODUCTION	0.000313469	-0.382476	Negative	0.00218203
GO_REGULATION_OF_RESTING_MEMBRANE_POTENTIAL	0.000313625	0.765698	Positive	0.00218203
GO_VERY_LOW_DENSITY_LIPOPROTEIN_PARTICLE_CLEARANCE	0.000314464	0.430633	Positive	0.00218635
GO_CILIARY_NEUROTROPHIC_FACTOR_RECEPTOR_BINDING	0.000315163	0.597915	Positive	0.00218858
GO_PROTEIN_DNA_COMPLEX_SUBUNIT_ORGANIZATION	0.000315224	-0.525861	Negative	0.00218858
GO_NUCLEAR_MEMBRANE_PART	0.000315955	-0.561246	Negative	0.00219213
GO_NUCLEOTIDE_EXCISION_REPAIR_DNA_GAP_FILLING	0.000316913	-0.687248	Negative	0.00219725
GO_THIOESTERASE_BINDING	0.000317273	-0.734088	Negative	0.00219822
GO_INTERLEUKIN_18_PRODUCTION	0.000317721	0.535465	Positive	0.00219979
GO_FOREGUT_MORPHOGENESIS	0.000318821	-0.668323	Negative	0.00220588
GO_SECRETION	0.000319378	-0.245567	Negative	0.0022082
GO_RESPONSE_TO_NITROGEN_COMPOUND	0.000319842	-0.23906	Negative	0.00220988
GO_PHOSPHATASE_INHIBITOR_ACTIVITY	0.000320088	-0.496433	Negative	0.00221005
GO_RIBONUCLEOPROTEIN_COMPLEX	0.000320998	-0.662574	Negative	0.0022148
GO_AMINO_ACID_ACTIVATION	0.000322241	-0.703677	Negative	0.00222184
GO_CARD_DOMAIN_BINDING	0.000324652	-0.625533	Negative	0.00223692
GO_RESPONSE_TO_VITAMIN_E	0.000325257	-0.597989	Negative	0.00223887
GO_TRNA_5_END_PROCESSING	0.000325385	-0.797072	Negative	0.00223887
GO_RENAL_SYSTEM_VASCULATURE_DEVELOPMENT	0.000326666	0.550332	Positive	0.00224583
GO_STRESS_GRANULE_DISASSEMBLY	0.000326929	-0.517217	Negative	0.00224583
GO_VACUOLAR_LUMEN	0.000327071	-0.454468	Negative	0.00224583
GO_ER_MEMBRANE_INSERTION_COMPLEX	0.000329301	-0.763086	Negative	0.00225959
GO_ACTIN_CORTICAL_PATCH	0.000330462	-0.690749	Negative	0.00226599
GO_POSITIVE_REGULATION_OF_PROTEIN_HOMODIMERIZATION	0.000331059	-0.54266	Negative	0.00226823
GO_RECEPTOR_CATABOLIC_PROCESS	0.000331454	-0.511757	Negative	0.00226823
GO_CELLULAR_RESPONSE_TO_ALDEHYDE	0.000331533	-0.865768	Negative	0.00226823
GO_NEGATIVE_REGULATION_OF_GLYCOLYTIC_PROCESS	0.000331697	-0.525857	Negative	0.00226823
GO_PROTEIN_PROCESSING	0.000332819	-0.346238	Negative	0.00227434
GO_GLYCEROLIPID_METABOLIC_PROCESS	0.000336183	-0.333243	Negative	0.00229512
GO_AROMATASE_ACTIVITY	0.00033632	0.762049	Positive	0.00229512
GO_REGULATION_OF_IMMUNE_EFFECTOR_PROCESS	0.000337006	-0.257076	Negative	0.00229823
GO_GLYCOSIDE_METABOLIC_PROCESS	0.000338926	-0.453635	Negative	0.00230974
GO_AORTA_SMOOTH_MUSCLE_TISSUE_MORPHOGENESIS	0.000339805	0.882088	Positive	0.00231415
GO_MULTIMERIC_RIBONUCLEASE_P_COMPLEX	0.000341247	-0.717113	Negative	0.00232239
GO_GAS_HOMEOSTASIS	0.000343172	-0.521832	Negative	0.0023339
GO_POSTREPLICATION_REPAIR	0.000343497	-0.509123	Negative	0.00233452
GO_ACTIN_NUCLEATION	0.000345196	-0.421616	Negative	0.00234446
GO_NEGATIVE_REGULATION_OF_TRANSFERASE_ACTIVITY	0.000345704	-0.479536	Negative	0.00234489
GO_REGULATION_OF_EPITHELIAL_CELL_APOPTOTIC_PROCESS	0.000345894	-0.235076	Negative	0.00234489
GO_DOPAMINE_RECEPTOR_BINDING	0.000345964	-0.670462	Negative	0.00234489
GO_REGULATION_OF_ALDOSTERONE_METABOLIC_PROCESS	0.000347772	0.787386	Positive	0.00235467
GO_ENDOSOME	0.000347878	-0.424573	Negative	0.00235467
GO_TRNA_WOBBLE_URIDINE_MODIFICATION	0.000348495	-0.781057	Negative	0.00235725
GO_MAINTENANCE_OF_PROTEIN_LOCATION_IN_NUCLEUS	0.000349105	-0.703888	Negative	0.00235977
GO_CELLULAR_RESPONSE_TO_ANTIBIOTIC	0.000349903	-0.396915	Negative	0.00236289
GO_REGULATION_OF_CELL_ADHESION	0.000350041	-0.221788	Negative	0.00236289
GO_APPENDAGE_DEVELOPMENT	0.000351088	0.138877	Positive	0.00236836
GO_DNA_UNWINDING_INVOLVED_IN_DNA_REPLICATION	0.000353329	-0.72197	Negative	0.00238187
GO_CELLULAR_CARBOHYDRATE_METABOLIC_PROCESS	0.000355441	-0.261265	Negative	0.00239449
GO_UTERINE_SMOOTH_MUSCLE_CONTRACTION	0.000357418	0.584065	Positive	0.00240618
GO_STRUCTURAL_CONSTITUENT_OF_PRESYNAPSE	0.000359232	0.778846	Positive	0.00241677
GO_OXIDOREDUCTASE_ACTIVITY_ACTING_ON_THE_CH_CH_GRO	0.000359599	-0.875692	Negative	0.00241688
GO_NUCLEOTIDASE_ACTIVITY	0.000359735	-0.594677	Negative	0.00241688
GO_BETA_CATENIN_TCF_COMPLEX	0.000360942	-0.63948	Negative	0.00242336
GO_REGULATION_OF_INTRACELLULAR_PROTEIN_TRANSPORT	0.000363225	-0.486117	Negative	0.00243694
GO_CELLULAR_RESPONSE_TO_DSRNA	0.000363453	-0.623231	Negative	0.00243694
GO_PROTEIN_FOLDING_CHAPERONE	0.000363929	-0.618603	Negative	0.00243734
GO_REGULATION_OF_CARDIAC_MUSCLE_CELL_ACTION_POTENT	0.000364001	0.376684	Positive	0.00243734
GO_MHC_PROTEIN_COMPLEX_BINDING	0.000365967	-0.414654	Negative	0.00244886
GO_OXIDOREDUCTASE_ACTIVITY_ACTING_ON_THE_ALDEHYDE_	0.000366908	-0.567041	Negative	0.00245351
GO_INSULIN_SECRETION_INVOLVED_IN_CELLULAR_RESPONSE	0.000369364	-0.336663	Negative	0.00246828
GO_T_CELL_TOLERANCE_INDUCTION	0.000369788	-0.478031	Negative	0.00246946
GO_ATP_HYDROLYSIS_COUPLED_TRANSMEMBRANE_TRANSPORT	0.000370469	-0.565053	Negative	0.00247098
GO_DE_NOVO_IMP_BIOSYNTHETIC_PROCESS	0.00037051	-0.781256	Negative	0.00247098
GO_POSITIVE_REGULATION_OF_SYNAPSE_MATURATION	0.000374281	0.50766	Positive	0.00249446
GO_REGULATION_OF_RESPONSE_TO_BIOTIC_STIMULUS	0.000374684	-0.452141	Negative	0.00249547
GO_CELLULAR_MODIFIED_AMINO_ACID_BIOSYNTHETIC_PROCE	0.00037626	-0.578188	Negative	0.0025043
GO_CELLULAR_CHEMICAL_HOMEOSTASIS	0.000377831	-0.180965	Negative	0.00251141
GO_CELLULAR_CARBOHYDRATE_BIOSYNTHETIC_PROCESS	0.000377831	-0.348716	Negative	0.00251141
GO_CYTOKINE_PRODUCTION_INVOLVED_IN_IMMUNE_RESPONSE	0.00037861	-0.351198	Negative	0.00251366
GO_AXON_ENSHEATHMENT_IN_CENTRAL_NERVOUS_SYSTEM	0.000378734	0.276636	Positive	0.00251366
GO_NEPHRIC_DUCT_DEVELOPMENT	0.000378925	0.425906	Positive	0.00251366
GO_INNERVATION	0.000379269	0.525812	Positive	0.00251426
GO_RIBONUCLEASE_P_ACTIVITY	0.000380824	-0.755279	Negative	0.00252267
GO_SECRETORY_VESICLE	0.000381043	-0.299521	Negative	0.00252267
GO_ACTIVATION_OF_CYSTEINE_TYPE_ENDOPEPTIDASE_ACTIV	0.000385301	-0.546306	Negative	0.00254917
GO_PHOSPHATIDYLCHOLINE_ACYL_CHAIN_REMODELING	0.000385995	-0.255419	Negative	0.00255207
GO_NEGATIVE_REGULATION_OF_RIG_I_SIGNALING_PATHWAY	0.000386359	-0.706658	Negative	0.00255278
GO_CERAMIDE_BIOSYNTHETIC_PROCESS	0.000387666	-0.367523	Negative	0.00255939
GO_TRANSCRIPTION_COFACTOR_BINDING	0.000387871	-0.431254	Negative	0.00255939
GO_CYTOPLASMIC_SEQUESTERING_OF_NF_KAPPAB	0.000388269	-0.86741	Negative	0.00255967
GO_NEGATIVE_REGULATION_OF_PROTEIN_ACETYLATION	0.000388427	-0.722486	Negative	0.00255967
GO_SYNAPSE	0.000388855	-0.123967	Negative	0.00256079
GO_COA_HYDROLASE_ACTIVITY	0.000389369	-0.562228	Negative	0.00256249
GO_COMPLEMENT_COMPONENT_C3B_BINDING	0.000389646	-0.699843	Negative	0.00256262
GO_CIRCADIAN_SLEEP_WAKE_CYCLE_SLEEP	0.000389903	0.544886	Positive	0.00256262
GO_SENSORY_SYSTEM_DEVELOPMENT	0.000391412	0.197456	Positive	0.00257032
GO_RNA_POLYMERASE_II_CTD_HEPTAPEPTIDE_REPEAT_PHOSP	0.000391589	-0.665496	Negative	0.00257032
GO_CELL_CELL_ADHESION_INVOLVED_IN_GASTRULATION	0.000394009	-0.865834	Negative	0.0025845
GO_RECEPTOR_METABOLIC_PROCESS	0.00039563	-0.343685	Negative	0.00259343
GO_SPERM_CAPACITATION	0.000398465	0.452292	Positive	0.0026103
GO_BORC_COMPLEX	0.000399118	-0.908727	Negative	0.00261286
GO_REGULATION_OF_POSTTRANSCRIPTIONAL_GENE_SILENCIN	0.000399759	-0.650811	Negative	0.00261534
GO_NEGATIVE_REGULATION_OF_POSTTRANSCRIPTIONAL_GENE	0.000400416	-0.41468	Negative	0.00261792
GO_NEGATIVE_REGULATION_OF_PEPTIDASE_ACTIVITY	0.000400952	-0.30377	Negative	0.00261874
GO_POSITIVE_THYMIC_T_CELL_SELECTION	0.000401066	-0.580729	Negative	0.00261874
GO_RESPONSE_TO_HORMONE	0.000401945	-0.278838	Negative	0.00262277
GO_ARP2_3_COMPLEX_MEDIATED_ACTIN_NUCLEATION	0.000402371	-0.512515	Negative	0.00262383
GO_SODIUM_CHANNEL_ACTIVITY	0.000402981	0.617717	Positive	0.00262609
GO_PERIPHERAL_NERVOUS_SYSTEM_MYELIN_MAINTENANCE	0.000404335	-0.588606	Negative	0.00263154
GO_PHAGOLYSOSOME	0.000404345	-0.856149	Negative	0.00263154
GO_CELLULAR_RESPONSE_TO_CARBOHYDRATE_STIMULUS	0.000405925	-0.341295	Negative	0.00263987
GO_ACTIVATION_OF_TRANSMEMBRANE_RECEPTOR_PROTEIN_TY	0.000406154	0.698501	Positive	0.00263987
GO_ANCHORING_JUNCTION	0.000407496	-0.366772	Negative	0.00264687
GO_CHROMATIN_ORGANIZATION_INVOLVED_IN_REGULATION_O	0.000408074	-0.586709	Negative	0.0026489
GO_CAMERA_TYPE_EYE_PHOTORECEPTOR_CELL_DIFFERENTIAT	0.000408807	0.497701	Positive	0.00265136
GO_REGULATION_OF_GLIAL_CELL_APOPTOTIC_PROCESS	0.000408985	-0.706184	Negative	0.00265136
GO_CELLULAR_ALDEHYDE_METABOLIC_PROCESS	0.000409254	-0.265444	Negative	0.00265138
GO_AUTOPHAGOSOME	0.000409887	-0.546644	Negative	0.00265204
GO_RNA_POLYMERASE_II_TRANSCRIPTION_FACTOR_COMPLEX	0.000409888	-0.507073	Negative	0.00265204
GO_PROTEIN_FOLDING	0.000410966	-0.518552	Negative	0.0026573
GO_STEROL_BIOSYNTHETIC_PROCESS	0.000412484	-0.417521	Negative	0.00266423
GO_ICOSANOID_BIOSYNTHETIC_PROCESS	0.000412573	-0.360228	Negative	0.00266423
GO_MONOSACCHARIDE_BINDING	0.000413017	-0.434264	Negative	0.00266537
GO_VACUOLAR_PART	0.000413396	-0.402237	Negative	0.0026661
GO_NEGATIVE_REGULATION_OF_PROTEIN_BINDING	0.000414349	-0.391932	Negative	0.00267052
GO_INTEGRAL_COMPONENT_OF_CYTOPLASMIC_SIDE_OF_ENDOP	0.000416246	-0.72467	Negative	0.00268101
GO_SMAD_BINDING	0.000417194	-0.38506	Negative	0.00268465
GO_POSITIVE_REGULATION_OF_OXIDATIVE_PHOSPHORYLATIO	0.000417349	-0.663439	Negative	0.00268465
GO_NEGATIVE_REGULATION_OF_LEUKOCYTE_APOPTOTIC_PROC	0.000421162	-0.464694	Negative	0.00270627
GO_VACUOLE	0.000421252	-0.408428	Negative	0.00270627
GO_RESPONSE_TO_DRUG	0.000422765	-0.180668	Negative	0.00271381
GO_NUCLEOTIDE_EXCISION_REPAIR_DNA_INCISION	0.00042297	-0.659769	Negative	0.00271381
GO_RIBOSOMAL_LARGE_SUBUNIT_EXPORT_FROM_NUCLEUS	0.000424094	-0.828246	Negative	0.00271867
GO_PYRIMIDINE_NUCLEOTIDE_BIOSYNTHETIC_PROCESS	0.000424273	-0.505456	Negative	0.00271867
GO_RRNA_ADENINE_METHYLTRANSFERASE_ACTIVITY	0.000425102	-0.762668	Negative	0.00272224
GO_TRNA_PROCESSING	0.000428888	-0.54531	Negative	0.00274472
GO_PHOSPHOLIPID_BIOSYNTHETIC_PROCESS	0.000429773	-0.436082	Negative	0.00274862
GO_REGULATION_OF_UBIQUITIN_DEPENDENT_PROTEIN_CATAB	0.000430929	-0.567709	Negative	0.00275425
GO_NEURAL_PLATE_REGIONALIZATION	0.000432119	-0.627757	Negative	0.00276008
GO_MAINTENANCE_OF_PRESYNAPTIC_ACTIVE_ZONE_STRUCTUR	0.000432419	0.555112	Positive	0.00276023
GO_GOLGI_ASSOCIATED_VESICLE_MEMBRANE	0.000433741	-0.532915	Negative	0.00276632
GO_TROPHECTODERMAL_CELL_DIFFERENTIATION	0.000433926	-0.540995	Negative	0.00276632
GO_EPINEPHRINE_BINDING	0.000434512	0.391864	Positive	0.00276828
GO_REGULATION_OF_PROTEIN_HOMODIMERIZATION_ACTIVITY	0.000435323	-0.461723	Negative	0.00277168
GO_U2_TYPE_SPLICEOSOMAL_COMPLEX	0.000435706	-0.709115	Negative	0.00277235
GO_GLUTAMATE_BIOSYNTHETIC_PROCESS	0.000438569	-0.732183	Negative	0.00278879
GO_PLATELET_MORPHOGENESIS	0.00043919	-0.515575	Negative	0.00279082
GO_ANCHORED_COMPONENT_OF_SYNAPTIC_VESICLE_MEMBRANE	0.000439449	-0.62613	Negative	0.00279082
GO_RESPONSE_TO_LAMINAR_FLUID_SHEAR_STRESS	0.000440255	-0.527842	Negative	0.00279416
GO_NEGATIVE_REGULATION_OF_CELL_DIVISION	0.000440774	0.300256	Positive	0.0027953
GO_NEGATIVE_REGULATION_OF_ALPHA_BETA_T_CELL_DIFFER	0.000440994	-0.440098	Negative	0.0027953
GO_CELLULAR_RESPONSE_TO_OXYGEN_CONTAINING_COMPOUND	0.000445411	-0.264973	Negative	0.0028215
GO_REGULATION_OF_MULTI_ORGANISM_PROCESS	0.000445786	-0.477839	Negative	0.00282208
GO_STEROID_BIOSYNTHETIC_PROCESS	0.000447937	-0.25698	Negative	0.0028339
GO_LYMPHOCYTE_COSTIMULATION	0.000448337	-0.535576	Negative	0.00283464
GO_PROTEASE_BINDING	0.000452088	-0.431598	Negative	0.00285654
GO_RNA_POLYMERASE_II_CORE_COMPLEX	0.000453072	-0.706814	Negative	0.00286095
GO_G_PROTEIN_COUPLED_GLUTAMATE_RECEPTOR_BINDING	0.000453605	-0.507237	Negative	0.0028625
GO_WATER_SOLUBLE_VITAMIN_METABOLIC_PROCESS	0.000455134	-0.346041	Negative	0.00286638
GO_PYRIMIDINE_RIBONUCLEOTIDE_BIOSYNTHETIC_PROCESS	0.000455213	-0.45708	Negative	0.00286638
GO_U6_SNRNA_BINDING	0.000455305	-0.737329	Negative	0.00286638
GO_POSTSYNAPTIC_CYTOSOL	0.000455369	-0.497321	Negative	0.00286638
GO_REGULATION_OF_T_CELL_MIGRATION	0.000456103	-0.463592	Negative	0.0028692
GO_INTRAMOLECULAR_OXIDOREDUCTASE_ACTIVITY	0.000456885	-0.501134	Negative	0.0028723
GO_CARBOHYDRATE_PHOSPHORYLATION	0.000458046	-0.298385	Negative	0.00287596
GO_REGULATION_OF_MITOCHONDRIAL_MEMBRANE_POTENTIAL	0.000458082	-0.541377	Negative	0.00287596
GO_POSITIVE_REGULATION_OF_NEURON_APOPTOTIC_PROCESS	0.000458332	-0.511394	Negative	0.00287596
GO_POSITIVE_REGULATION_OF_SKELETAL_MUSCLE_CELL_DIF	0.00045961	0.407836	Positive	0.00288198
GO_JUNCTIONAL_SARCOPLASMIC_RETICULUM_MEMBRANE	0.000460091	0.752065	Positive	0.00288198
GO_PRONEPHROS_DEVELOPMENT	0.000460158	0.60735	Positive	0.00288198
GO_O_ACETYLTRANSFERASE_ACTIVITY	0.000461628	-0.819261	Negative	0.00288938
GO_SUMO_POLYMER_BINDING	0.00046411	0.789645	Positive	0.00290309
GO_REGULATION_OF_PROTEIN_DEACETYLATION	0.00046517	-0.403084	Negative	0.0029079
GO_REGULATION_OF_TRANSPORT	0.000467899	-0.177072	Negative	0.00292313
GO_POSITIVE_REGULATION_OF_INTERLEUKIN_8_SECRETION	0.000471108	0.174843	Positive	0.00294133
GO_CELLULAR_RESPONSE_TO_LIPID	0.000472874	-0.306215	Negative	0.00295051
GO_CELL_ACTIVATION	0.000476489	-0.339409	Negative	0.00297121
GO_POSITIVE_REGULATION_OF_MYOBLAST_DIFFERENTIATION	0.00047787	-0.333314	Negative	0.00297567
GO_REGULATION_OF_ESTABLISHMENT_OF_PROTEIN_LOCALIZA	0.00047815	-0.37041	Negative	0.00297567
GO_TRANSLATION_INITIATION_FACTOR_BINDING	0.000478346	-0.613408	Negative	0.00297567
GO_ANIMAL_ORGAN_REGENERATION	0.000478398	-0.283958	Negative	0.00297567
GO_PROCOLLAGEN_PROLINE_4_DIOXYGENASE_ACTIVITY	0.000478945	-0.782991	Negative	0.00297722
GO_POSITIVE_REGULATION_OF_TRANSFORMING_GROWTH_FACT	0.000479966	-0.409077	Negative	0.00298171
GO_TOLERANCE_INDUCTION_TO_SELF_ANTIGEN	0.000481414	-0.512037	Negative	0.00298884
GO_OXIDOREDUCTASE_ACTIVITY_ACTING_ON_CH_OH_GROUP_O	0.000482279	-0.428564	Negative	0.002992
GO_REGULATION_OF_WNT_SIGNALING_PATHWAY	0.000482522	-0.365608	Negative	0.002992
GO_PROTEIN_POLYUBIQUITINATION	0.00048356	-0.534525	Negative	0.00299657
GO_PHOSPHATIDYLINOSITOL_TRANSPORTER_ACTIVITY	0.000483895	-0.716704	Negative	0.00299674
GO_TUMOR_NECROSIS_FACTOR_RECEPTOR_SUPERFAMILY_BIND	0.000484189	-0.544755	Negative	0.00299674
GO_REGULATION_OF_CELLULAR_AMIDE_METABOLIC_PROCESS	0.00048566	-0.566297	Negative	0.00300398
GO_CATALYTIC_STEP_1_SPLICEOSOME	0.000487337	-0.871131	Negative	0.00301249
GO_CELLULAR_RESPONSE_TO_OXIDATIVE_STRESS	0.000489216	-0.422832	Negative	0.00302059
GO_I_KAPPAB_KINASE_NF_KAPPAB_SIGNALING	0.000489253	-0.473675	Negative	0.00302059
GO_POSITIVE_REGULATION_OF_NECROTIC_CELL_DEATH	0.000490845	-0.665421	Negative	0.00302855
GO_ANOIKIS	0.0004913	-0.437108	Negative	0.00302948
GO_NEGATIVE_REGULATION_OF_INSULIN_SECRETION_INVOLV	0.000493844	-0.667227	Negative	0.00304249
GO_NEGATIVE_REGULATION_OF_ACUTE_INFLAMMATORY_RESPO	0.000494019	0.282333	Positive	0.00304249
GO_PHOSPHOLIPID_METABOLIC_PROCESS	0.000494915	-0.335083	Negative	0.00304613
GO_PROTEIN_LOCALIZATION_TO_CELL_SURFACE	0.000495849	-0.373421	Negative	0.00304999
GO_FATTY_ACID_HOMEOSTASIS	0.000497272	-0.601075	Negative	0.00305686
GO_MUSCLE_CELL_DIFFERENTIATION	0.000497812	-0.180927	Negative	0.0030583
GO_POSITIVE_REGULATION_OF_PROTEIN_COMPLEX_ASSEMBLY	0.00049961	-0.445174	Negative	0.00306745
GO_POSITIVE_REGULATION_OF_CYCLIN_DEPENDENT_PROTEIN	0.000500235	-0.3681	Negative	0.00306928
GO_PROTEIN_SELF_ASSOCIATION	0.000500626	-0.514382	Negative	0.00306928
GO_POSITIVE_REGULATION_OF_CELL_CELL_ADHESION	0.000500831	-0.359029	Negative	0.00306928
GO_GROWTH_PLATE_CARTILAGE_CHONDROCYTE_DIFFERENTIAT	0.000501533	0.298799	Positive	0.0030717
GO_NEURONAL_ION_CHANNEL_CLUSTERING	0.000502941	-0.502568	Negative	0.00307843
GO_INHIBITORY_POSTSYNAPTIC_POTENTIAL	0.000503485	0.441647	Positive	0.00307987
GO_TRANSLOCATION_OF_MOLECULES_INTO_HOST	0.00050541	-0.620011	Negative	0.00308975
GO_POSITIVE_REGULATION_BY_HOST_OF_VIRAL_GENOME_REP	0.00050781	-0.622026	Negative	0.00310252
GO_PTERIDINE_CONTAINING_COMPOUND_BIOSYNTHETIC_PROC	0.000508207	-0.619224	Negative	0.00310305
GO_REGULATION_OF_LOW_DENSITY_LIPOPROTEIN_PARTICLE_	0.00050874	-0.751598	Negative	0.00310367
GO_REGULATION_OF_RESPONSE_TO_WOUNDING	0.000508931	0.182648	Positive	0.00310367
GO_CELLULAR_METABOLIC_COMPOUND_SALVAGE	0.000511135	-0.591593	Negative	0.00311521
GO_NUCLEOSIDE_MONOPHOSPHATE_BIOSYNTHETIC_PROCESS	0.000513383	-0.638384	Negative	0.00312519
GO_RNA_POLYMERASE_II_TRANSCRIPTION_FACTOR_BINDING	0.0005134	-0.451681	Negative	0.00312519
GO_UBIQUITIN_SPECIFIC_PROTEASE_BINDING	0.000514554	-0.721724	Negative	0.00313031
GO_DNA_CATABOLIC_PROCESS_EXONUCLEOLYTIC	0.000515724	-0.86926	Negative	0.00313552
GO_NEGATIVE_REGULATION_OF_GENE_EXPRESSION_EPIGENET	0.00051946	-0.603969	Negative	0.0031563
GO_CGMP_BINDING	0.000520218	0.759567	Positive	0.00315899
GO_INTERLEUKIN_2_PRODUCTION	0.00052135	-0.56199	Negative	0.00316393
GO_REGULATION_OF_PROTEIN_EXIT_FROM_ENDOPLASMIC_RET	0.000522836	-0.544497	Negative	0.00317103
GO_SPERM_MOTILITY	0.000525895	0.36824	Positive	0.00318764
GO_CARBOHYDRATE_CATABOLIC_PROCESS	0.000527434	-0.312007	Negative	0.00319503
GO_STEREOCILIA_COUPLING_LINK	0.000528444	0.924489	Positive	0.00319921
GO_RESPONSE_TO_ANGIOTENSIN	0.000530743	-0.293105	Negative	0.00321117
GO_MICROBODY	0.000533366	-0.465557	Negative	0.00322509
GO_POSTTRANSLATIONAL_PROTEIN_TARGETING_TO_MEMBRANE	0.000534743	-0.870087	Negative	0.00323146
GO_FLAVIN_ADENINE_DINUCLEOTIDE_BINDING	0.000536028	-0.328961	Negative	0.00323726
GO_NEGATIVE_REGULATION_OF_CYTOKINE_BIOSYNTHETIC_PR	0.000541374	-0.38357	Negative	0.00326757
GO_LIPID_HYDROXYLATION	0.000544197	0.881088	Positive	0.00328064
GO_ESTROGEN_16_ALPHA_HYDROXYLASE_ACTIVITY	0.000544197	0.881088	Positive	0.00328064
GO_MULTI_ORGANISM_CELLULAR_LOCALIZATION	0.000546294	-0.786901	Negative	0.00329129
GO_DUMP_BIOSYNTHETIC_PROCESS	0.000546763	-0.76358	Negative	0.00329213
GO_PSEUDOPODIUM	0.000549566	-0.690224	Negative	0.00330701
GO_CYTOLYSIS	0.00055139	-0.544829	Negative	0.00331599
GO_NEGATIVE_REGULATION_OF_INTERFERON_GAMMA_SECRETI	0.000551939	-0.999515	Negative	0.00331729
GO_GLYCOGEN_GRANULE	0.000553656	-0.747311	Negative	0.0033256
GO_GLYCOLIPID_TRANSPORT	0.000557369	-0.684764	Negative	0.00334401
GO_NEGATIVE_REGULATION_OF_TUMOR_NECROSIS_FACTOR_SU	0.000557392	-0.352568	Negative	0.00334401
GO_VACUOLE_ORGANIZATION	0.000557979	-0.591347	Negative	0.00334463
GO_NEGATIVE_REGULATION_OF_LYMPHOCYTE_APOPTOTIC_PRO	0.00055823	-0.515543	Negative	0.00334463
GO_PORE_COMPLEX	0.0005585	-0.673872	Negative	0.00334463
GO_CATALYTIC_ACTIVITY_ACTING_ON_RNA	0.000559164	-0.553773	Negative	0.0033466
GO_DYNACTIN_COMPLEX	0.000560937	-0.874127	Negative	0.0033552
GO_GLOMERULAR_EPITHELIAL_CELL_DEVELOPMENT	0.000561842	0.698088	Positive	0.00335859
GO_FEMALE_GENITALIA_DEVELOPMENT	0.000562375	0.373532	Positive	0.00335977
GO_REGULATION_OF_VIRAL_LIFE_CYCLE	0.000563906	-0.52153	Negative	0.0033669
GO_NUCLEAR_TRANSCRIPTION_FACTOR_COMPLEX	0.000564905	-0.489175	Negative	0.00337085
GO_RESPONSE_TO_OXIDATIVE_STRESS	0.000567561	-0.379495	Negative	0.00338467
GO_INTRACELLULAR_LIGAND_GATED_ION_CHANNEL_ACTIVITY	0.000570479	0.451995	Positive	0.00340004
GO_ANTIGEN_PROCESSING_AND_PRESENTATION_VIA_MHC_CLA	0.000572676	-0.700404	Negative	0.0034111
GO_ACTIN_FILAMENT_POLYMERIZATION	0.000577718	-0.281819	Negative	0.00343908
GO_POSITIVE_REGULATION_OF_AUTOPHAGOSOME_ASSEMBLY	0.00057918	-0.78087	Negative	0.00344572
GO_INOSITOL_PHOSPHATE_PHOSPHATASE_ACTIVITY	0.0005828	-0.541166	Negative	0.00346514
GO_INTRAMOLECULAR_OXIDOREDUCTASE_ACTIVITY_TRANSPOS	0.000583138	-0.691571	Negative	0.00346514
GO_VACUOLAR_MEMBRANE	0.000583519	-0.397857	Negative	0.00346534
GO_RESPONSE_TO_LIGHT_STIMULUS	0.000584473	-0.324176	Negative	0.00346784
GO_CYTOPLASMIC_PATTERN_RECOGNITION_RECEPTOR_SIGNAL	0.000584636	-0.603216	Negative	0.00346784
GO_PROTEIN_UFMYLATION	0.00058701	-0.863143	Negative	0.00347985
GO_PYRIMIDINE_NUCLEOTIDE_SALVAGE	0.000588211	-0.767827	Negative	0.00348491
GO_RRNA_MODIFICATION	0.000588777	-0.594114	Negative	0.00348619
GO_CORE_MEDIATOR_COMPLEX	0.000589316	-0.808288	Negative	0.00348668
GO_EMBRYONIC_ORGAN_MORPHOGENESIS	0.000589558	0.255202	Positive	0.00348668
GO_PROTEASOMAL_PROTEIN_CATABOLIC_PROCESS	0.000589955	-0.563131	Negative	0.00348695
GO_REGULATION_OF_CYTOPLASMIC_TRANSPORT	0.00059038	-0.516658	Negative	0.0034874
GO_RESPONSE_TO_INTERLEUKIN_12	0.000591107	-0.668331	Negative	0.00348963
GO_POSITIVE_REGULATION_OF_UTERINE_SMOOTH_MUSCLE_CO	0.000594767	0.707736	Positive	0.00350916
GO_REGULATION_OF_LEUKOCYTE_MIGRATION	0.000595156	-0.318584	Negative	0.00350938
GO_MAGNESIUM_ION_BINDING	0.0005959	-0.367944	Negative	0.0035108
GO_REGULATION_OF_CYSTEINE_TYPE_ENDOPEPTIDASE_ACTIV	0.0005961	-0.598467	Negative	0.0035108
GO_REGULATION_OF_CELL_CELL_ADHESION	0.000598849	-0.299243	Negative	0.00352423
GO_DNA_DAMAGE_RESPONSE_SIGNAL_TRANSDUCTION_BY_P53_	0.000599112	-0.466718	Negative	0.00352423
GO_REGULATION_OF_DNA_DIRECTED_DNA_POLYMERASE_ACTIV	0.000599441	-0.731425	Negative	0.00352423
GO_NEGATIVE_REGULATION_OF_GLUCOSE_IMPORT	0.000600746	-0.601682	Negative	0.00352983
GO_TRICARBOXYLIC_ACID_METABOLIC_PROCESS	0.000601147	-0.583439	Negative	0.0035301
GO_CYTOPLASMIC_PATTERN_RECOGNITION_RECEPTOR_SIGNAL	0.000605617	-0.662528	Negative	0.00355426
GO_UBIQUITIN_DEPENDENT_ERAD_PATHWAY	0.000606115	-0.530251	Negative	0.00355509
GO_MACROMOLECULE_CATABOLIC_PROCESS	0.000607849	-0.520696	Negative	0.00356317
GO_FRUCTOSE_6_PHOSPHATE_METABOLIC_PROCESS	0.000609442	-0.680262	Negative	0.00357041
GO_ORGANOPHOSPHATE_METABOLIC_PROCESS	0.000611184	-0.347171	Negative	0.00357716
GO_LIGAND_GATED_CATION_CHANNEL_ACTIVITY	0.000611311	0.53237	Positive	0.00357716
GO_POSITIVE_REGULATION_OF_STEROL_TRANSPORT	0.00061186	-0.474836	Negative	0.00357827
GO_MAMMARY_GLAND_FORMATION	0.000614693	0.842524	Positive	0.00359273
GO_POSITIVE_REGULATION_OF_TYPE_I_INTERFERON_PRODUC	0.000617378	-0.605311	Negative	0.00360631
GO_NEURON_DEATH	0.000619695	-0.344503	Negative	0.00361773
GO_INTERLEUKIN_10_PRODUCTION	0.000623483	-0.312117	Negative	0.00363771
GO_REGULATION_OF_MITOCHONDRIAL_TRANSLATION	0.000628682	-0.487392	Negative	0.0036659
GO_PROTEIN_TYROSINE_PHOSPHATASE_ACTIVITY	0.000629807	-0.352587	Negative	0.00366817
GO_PEPTIDYL_TYROSINE_DEPHOSPHORYLATION	0.000629807	-0.352587	Negative	0.00366817
GO_RESPONSE_TO_ETHANOL	0.00063115	-0.186865	Negative	0.00367172
GO_PEPTIDE_SECRETION	0.000631151	-0.179142	Negative	0.00367172
GO_DNA_TEMPLATED_TRANSCRIPTION_INITIATION	0.000632285	-0.493393	Negative	0.00367617
GO_FATZ_BINDING	0.000633859	0.896119	Positive	0.00368052
GO_REGULATION_OF_FLAGELLATED_SPERM_MOTILITY	0.000633935	0.53548	Positive	0.00368052
GO_C_ACYLTRANSFERASE_ACTIVITY	0.000634139	-0.608706	Negative	0.00368052
GO_REGULATION_OF_TRANSLATIONAL_INITIATION_BY_EIF2_	0.000636044	-0.742146	Negative	0.00368943
GO_VITAMIN_METABOLIC_PROCESS	0.000638083	-0.301851	Negative	0.0036991
GO_REGULATION_OF_AUTOPHAGY_OF_MITOCHONDRION_IN_RES	0.000639529	-0.640844	Negative	0.00370533
GO_MESENCHYMAL_TO_EPITHELIAL_TRANSITION_INVOLVED_I	0.000640461	0.40418	Positive	0.00370858
GO_NEGATIVE_REGULATION_OF_NIK_NF_KAPPAB_SIGNALING	0.000647434	-0.543943	Negative	0.00374458
GO_TELOMERE_CAPPING	0.000647645	-0.545983	Negative	0.00374458
GO_T_CELL_DIFFERENTIATION	0.000647805	-0.43038	Negative	0.00374458
GO_MUSCLE_ORGAN_MORPHOGENESIS	0.000651772	0.266691	Positive	0.00376533
GO_CELL_DIFFERENTIATION_INVOLVED_IN_METANEPHROS_DE	0.000653424	0.502272	Positive	0.00377269
GO_POSITIVE_REGULATION_OF_FIBROBLAST_PROLIFERATION	0.000654572	-0.405081	Negative	0.00377714
GO_VITAMIN_D_RECEPTOR_SIGNALING_PATHWAY	0.000656548	-0.575528	Negative	0.00378635
GO_PROTEIN_PHOSPHATASE_TYPE_1_COMPLEX	0.000658858	-0.745649	Negative	0.00379747
GO_MORPHOGENESIS_OF_AN_EPITHELIUM	0.000660425	-0.15851	Negative	0.00380431
GO_NEGATIVE_REGULATION_OF_LEUKOCYTE_MEDIATED_IMMUN	0.000661068	-0.378407	Negative	0.00380581
GO_REGULATION_OF_PROTEIN_LOCALIZATION_TO_MEMBRANE	0.000661779	-0.424337	Negative	0.0038074
GO_REGULATION_OF_SECONDARY_HEART_FIELD_CARDIOBLAST	0.000662107	-0.602645	Negative	0.0038074
GO_PURINE_NUCLEOBASE_BIOSYNTHETIC_PROCESS	0.000662897	-0.834048	Negative	0.00380975
GO_TOLL_LIKE_RECEPTOR_3_SIGNALING_PATHWAY	0.000664236	-0.477511	Negative	0.00381525
GO_CELLULAR_MACROMOLECULE_CATABOLIC_PROCESS	0.000668128	-0.553552	Negative	0.00383503
GO_RESPONSE_TO_LEAD_ION	0.00066883	-0.438304	Negative	0.00383503
GO_NEGATIVE_REGULATION_OF_RESPONSE_TO_CYTOKINE_STI	0.000668833	-0.319498	Negative	0.00383503
GO_PEPTIDYL_ASPARAGINE_MODIFICATION	0.000671191	-0.608797	Negative	0.00384634
GO_NAADP_SENSITIVE_CALCIUM_RELEASE_CHANNEL_ACTIVIT	0.000671842	-0.351713	Negative	0.00384786
GO_REGULATION_OF_VASCULATURE_DEVELOPMENT	0.000674404	-0.167716	Negative	0.00386031
GO_SIGNAL_COMPLEX_ASSEMBLY	0.000676812	-0.915715	Negative	0.00387072
GO_NUCLEAR_TRANSCRIBED_MRNA_CATABOLIC_PROCESS_EXON	0.000676998	-0.66424	Negative	0.00387072
GO_ANCHORED_COMPONENT_OF_POSTSYNAPTIC_MEMBRANE	0.00067976	-0.760929	Negative	0.00388358
GO_PROTEIN_KINASE_C_ACTIVATING_G_PROTEIN_COUPLED_R	0.000680175	0.361223	Positive	0.00388358
GO_BLOOD_VESSEL_MATURATION	0.000680673	-0.811016	Negative	0.00388358
GO_INTESTINAL_LIPID_ABSORPTION	0.000680804	0.60895	Positive	0.00388358
GO_POSITIVE_REGULATION_OF_NEURON_DEATH	0.000688196	-0.377085	Negative	0.0039235
GO_GDP_DISSOCIATION_INHIBITOR_ACTIVITY	0.000688598	-0.588907	Negative	0.00392355
GO_POSITIVE_REGULATION_OF_OXIDATIVE_STRESS_INDUCED	0.000689839	-0.65618	Negative	0.00392679
GO_CATALYTIC_COMPLEX	0.000689954	-0.551418	Negative	0.00392679
GO_RETINA_MORPHOGENESIS_IN_CAMERA_TYPE_EYE	0.000692251	0.39769	Positive	0.00393762
GO_GLOMERULAR_EPITHELIAL_CELL_DIFFERENTIATION	0.000692809	0.372378	Positive	0.00393855
GO_CELLULAR_RESPONSE_TO_ENDOGENOUS_STIMULUS	0.000694071	-0.235286	Negative	0.00394348
GO_RECEPTOR_RECYCLING	0.000696553	-0.590991	Negative	0.00395533
GO_NEGATIVE_REGULATION_OF_ESTABLISHMENT_OF_PROTEIN	0.000697134	-0.365228	Negative	0.00395637
GO_EXOCYTIC_VESICLE	0.000698294	-0.258108	Negative	0.0039607
GO_CELLULAR_GLUCOSE_HOMEOSTASIS	0.000700369	-0.347612	Negative	0.00397022
GO_LOW_DENSITY_LIPOPROTEIN_RECEPTOR_PARTICLE_METAB	0.000701386	-0.665584	Negative	0.00397372
GO_CELL_DIFFERENTIATION_INVOLVED_IN_KIDNEY_DEVELOP	0.000702406	0.231801	Positive	0.00397725
GO_SIGNAL_TRANSDUCTION_BY_PROTEIN_PHOSPHORYLATION	0.000704083	-0.285878	Negative	0.00398448
GO_CARBOHYDRATE_DERIVATIVE_TRANSMEMBRANE_TRANSPORT	0.000704638	-0.46492	Negative	0.00398495
GO_REGULATION_OF_DEFENSE_RESPONSE	0.000704965	-0.377778	Negative	0.00398495
GO_1_PHOSPHATIDYLINOSITOL_4_PHOSPHATE_5_KINASE_ACT	0.000705518	-0.595612	Negative	0.00398582
GO_CARBOXYLIC_ESTER_HYDROLASE_ACTIVITY	0.00070713	-0.31811	Negative	0.00399266
GO_MITOCHONDRIAL_RESPIRATORY_CHAIN_COMPLEX_IV_ASSE	0.00071169	-0.591372	Negative	0.00401614
GO_REGULATION_OF_CATION_CHANNEL_ACTIVITY	0.000715416	0.18887	Positive	0.00403488
GO_MEMBRANE_ORGANIZATION	0.000716325	-0.344199	Negative	0.00403772
GO_ENDOSOME_ORGANIZATION	0.000719554	-0.570744	Negative	0.00405018
GO_PIRNA_BIOSYNTHETIC_PROCESS	0.000719636	0.721363	Positive	0.00405018
GO_ALPHA_AMINO_ACID_CATABOLIC_PROCESS	0.000720072	-0.203688	Negative	0.00405018
GO_LOW_DENSITY_LIPOPROTEIN_PARTICLE_RECEPTOR_BIOSY	0.000720158	-0.602474	Negative	0.00405018
GO_MACROMOLECULE_DEACYLATION	0.000722203	-0.512784	Negative	0.00405939
GO_CIS_GOLGI_NETWORK_MEMBRANE	0.000726618	-0.876761	Negative	0.00408191
GO_GASTRO_INTESTINAL_SYSTEM_SMOOTH_MUSCLE_CONTRACT	0.00072746	0.695523	Positive	0.00408434
GO_RIBONUCLEOPROTEIN_COMPLEX_BIOGENESIS	0.000728047	-0.652252	Negative	0.00408533
GO_NEGATIVE_REGULATION_OF_PROTEIN_CATABOLIC_PROCES	0.000728892	-0.398901	Negative	0.00408778
GO_NEGATIVE_REGULATION_OF_OSSIFICATION	0.000730497	-0.406559	Negative	0.00409448
GO_POSITIVE_REGULATION_OF_CD8_POSITIVE_ALPHA_BETA_	0.000732885	-0.875053	Negative	0.00410392
GO_LYMPHOCYTE_CHEMOTAXIS	0.000733004	-0.351545	Negative	0.00410392
GO_PYRIMIDINE_RIBONUCLEOTIDE_SALVAGE	0.000737993	-0.732242	Negative	0.00412953
GO_ANTIGEN_RECEPTOR_MEDIATED_SIGNALING_PATHWAY	0.000740014	-0.434928	Negative	0.00413852
GO_PROTEIN_TYROSINE_SERINE_THREONINE_PHOSPHATASE_A	0.000741078	-0.351704	Negative	0.00414215
GO_POSITIVE_REGULATION_OF_CYTOKINE_SECRETION_INVOL	0.000742558	-0.62183	Negative	0.00414809
GO_POSITIVE_REGULATION_OF_BINDING	0.000744459	-0.37962	Negative	0.00415508
GO_RESPONSE_TO_L_GLUTAMATE	0.000744641	-0.6373	Negative	0.00415508
GO_ENDOCYTIC_VESICLE	0.000748606	-0.301371	Negative	0.00417487
GO_BETA_GALACTOSIDASE_ACTIVITY	0.000751706	-0.806692	Negative	0.00418982
GO_NEGATIVE_REGULATION_OF_PRODUCTION_OF_MIRNAS_INV	0.000754535	-0.760587	Negative	0.00420324
GO_NUCLEAR_CHROMOSOME_TELOMERIC_REGION	0.000757979	-0.558146	Negative	0.00422006
GO_GLOBAL_GENOME_NUCLEOTIDE_EXCISION_REPAIR	0.000759883	-0.654917	Negative	0.00422666
GO_CELLULAR_RESPONSE_TO_UV	0.000760011	-0.488011	Negative	0.00422666
GO_NEGATIVE_REGULATION_OF_ADENYLATE_CYCLASE_ACTIVI	0.000760642	0.59797	Positive	0.00422782
GO_SPONTANEOUS_SYNAPTIC_TRANSMISSION	0.000762802	0.516419	Positive	0.00423565
GO_CELLULAR_RESPONSE_TO_PROSTAGLANDIN_E_STIMULUS	0.000762902	-0.318685	Negative	0.00423565
GO_CATALYTIC_STEP_2_SPLICEOSOME	0.000763456	-0.693941	Negative	0.00423637
GO_REGULATION_OF_MACROAUTOPHAGY	0.000764876	-0.554452	Negative	0.00424039
GO_CELLULAR_RESPONSE_TO_EXTERNAL_STIMULUS	0.00076503	-0.339645	Negative	0.00424039
GO_PHOSPHATIDYLGLYCEROL_BINDING	0.00076558	-0.713666	Negative	0.00424108
GO_NEGATIVE_REGULATION_OF_CELL_VOLUME	0.000768223	0.720698	Positive	0.00425336
GO_MACROPHAGE_CYTOKINE_PRODUCTION	0.000768695	-0.340989	Negative	0.00425361
GO_CELLULAR_RESPONSE_TO_RADIATION	0.000770118	-0.413484	Negative	0.0042591
GO_POSITIVE_REGULATION_OF_HEMOPOIESIS	0.00077054	-0.386095	Negative	0.0042591
GO_REGULATION_OF_PROTEIN_LOCALIZATION_TO_NUCLEUS	0.000773075	-0.489835	Negative	0.00427075
GO_RESPONSE_TO_GROWTH_FACTOR	0.000777882	-0.194029	Negative	0.00429332
GO_COENZYME_A_METABOLIC_PROCESS	0.000778023	-0.849645	Negative	0.00429332
GO_INTERACTION_WITH_SYMBIONT	0.000779115	-0.396836	Negative	0.00429697
GO_POSITIVE_REGULATION_OF_LEUKOCYTE_CELL_CELL_ADHE	0.000780081	-0.420631	Negative	0.00429993
GO_T_CELL_ACTIVATION_INVOLVED_IN_IMMUNE_RESPONSE	0.000781456	-0.247545	Negative	0.00430208
GO_POSITIVE_REGULATION_OF_INTERFERON_GAMMA_SECRETI	0.000781458	-0.547345	Negative	0.00430208
GO_CELL_GROWTH	0.000781764	-0.294214	Negative	0.00430208
GO_REGULATION_OF_CYTOLYSIS	0.000784782	-0.638	Negative	0.00431563
GO_CUPROUS_ION_BINDING	0.000785093	-0.524538	Negative	0.00431563
GO_MEMBRANE_DEPOLARIZATION_DURING_SA_NODE_CELL_ACT	0.00078597	0.807419	Positive	0.00431807
GO_LYSOPHOSPHOLIPID_ACYLTRANSFERASE_ACTIVITY	0.000789906	-0.521432	Negative	0.00433731
GO_T_HELPER_2_CELL_DIFFERENTIATION	0.00079363	-0.382104	Negative	0.00435498
GO_SPERM_EGG_RECOGNITION	0.000794143	-0.327729	Negative	0.00435498
GO_HYPOTHALAMUS_DEVELOPMENT	0.000794434	-0.447682	Negative	0.00435498
GO_REGULATION_OF_SPHINGOLIPID_BIOSYNTHETIC_PROCESS	0.000800753	-0.649196	Negative	0.00438321
GO_VESICLE_TARGETING	0.000800862	-0.550908	Negative	0.00438321
GO_GLUCOSE_CATABOLIC_PROCESS	0.000801425	-0.680357	Negative	0.00438321
GO_OXIDOREDUCTASE_ACTIVITY_OXIDIZING_METAL_IONS	0.000801455	-0.343603	Negative	0.00438321
GO_RETROMER_COMPLEX	0.000801781	-0.67529	Negative	0.00438321
GO_OMEGA_HYDROXYLASE_P450_PATHWAY	0.000803946	0.815661	Positive	0.00439265
GO_BASE_EXCISION_REPAIR_AP_SITE_FORMATION	0.000810879	-0.466088	Negative	0.0044281
GO_DNA_REPLICATION_FACTOR_C_COMPLEX	0.000813461	-0.77601	Negative	0.00443777
GO_NEGATIVE_REGULATION_OF_CELLULAR_RESPONSE_TO_VAS	0.000813539	0.697988	Positive	0.00443777
GO_NEGATIVE_REGULATION_OF_CGMP_MEDIATED_SIGNALING	0.000814972	0.97614	Positive	0.00444316
GO_NUCLEAR_INNER_MEMBRANE	0.00081713	-0.363806	Negative	0.00445059
GO_ISG15_PROTEIN_CONJUGATION	0.000817228	-0.684066	Negative	0.00445059
GO_METANEPHROS_MORPHOGENESIS	0.000818253	0.389735	Positive	0.00445232
GO_GOLGI_APPARATUS	0.000818438	-0.259942	Negative	0.00445232
GO_METAL_CLUSTER_BINDING	0.000822934	-0.411879	Negative	0.00447357
GO_POSITIVE_REGULATION_OF_INTERLEUKIN_23_PRODUCTIO	0.000823729	-0.850121	Negative	0.00447357
GO_REGULATION_OF_LYMPHOCYTE_MIGRATION	0.000823765	-0.415479	Negative	0.00447357
GO_NEURON_MIGRATION	0.000824137	0.175031	Positive	0.00447357
GO_NEGATIVE_REGULATION_OF_PROTEIN_POLYMERIZATION	0.000826406	-0.286833	Negative	0.00448009
GO_REGULATION_OF_PRODUCTION_OF_MOLECULAR_MEDIATOR_	0.000826928	-0.313232	Negative	0.00448009
GO_DEFENSE_RESPONSE_TO_VIRUS	0.000827071	-0.435376	Negative	0.00448009
GO_PROXIMAL_TUBULE_DEVELOPMENT	0.000827135	-0.717694	Negative	0.00448009
GO_NUCLEOSIDE_KINASE_ACTIVITY	0.000828967	-0.702748	Negative	0.00448758
GO_NEGATIVE_REGULATION_OF_DNA_BINDING_TRANSCRIPTIO	0.00083039	-0.466206	Negative	0.00449164
GO_POSITIVE_REGULATION_OF_ADHERENS_JUNCTION_ORGANI	0.000830618	-0.338834	Negative	0.00449164
GO_IMMUNOLOGICAL_SYNAPSE	0.000833895	-0.576515	Negative	0.00450692
GO_RIBONUCLEOPROTEIN_COMPLEX_SUBUNIT_ORGANIZATION	0.000836908	-0.632051	Negative	0.00452075
GO_MONOOXYGENASE_ACTIVITY	0.000840782	0.476417	Positive	0.00453736
GO_POSITIVE_REGULATION_OF_PROTEIN_BINDING	0.000840891	-0.357439	Negative	0.00453736
GO_VOLTAGE_GATED_SODIUM_CHANNEL_ACTIVITY_INVOLVED_	0.00084257	0.771449	Positive	0.00454396
GO_REGULATION_OF_MEMBRANE_PROTEIN_ECTODOMAIN_PROTE	0.000844114	-0.359957	Negative	0.00454982
GO_LAMIN_BINDING	0.000844831	-0.733699	Negative	0.00455123
GO_CYCLIN_DEPENDENT_PROTEIN_KINASE_HOLOENZYME_COMP	0.000846117	-0.386224	Negative	0.00455432
GO_GOLGI_ASSOCIATED_VESICLE	0.000846427	-0.474056	Negative	0.00455432
GO_POSITIVE_REGULATION_OF_PROTEIN_KINASE_B_SIGNALI	0.000846774	-0.206362	Negative	0.00455432
GO_PENTOSE_PHOSPHATE_SHUNT_NON_OXIDATIVE_BRANCH	0.000847534	-0.622794	Negative	0.00455507
GO_CELLULAR_RESPONSE_TO_VIRUS	0.000847827	-0.596485	Negative	0.00455507
GO_NUCLEAR_UBIQUITIN_LIGASE_COMPLEX	0.000849855	-0.57194	Negative	0.00456351
GO_U5_SNRNP	0.000850793	-0.642696	Negative	0.00456437
GO_POSTSYNAPTIC_NEUROTRANSMITTER_RECEPTOR_ACTIVITY	0.000850931	0.639364	Positive	0.00456437
GO_EXTRINSIC_APOPTOTIC_SIGNALING_PATHWAY_VIA_DEATH	0.000858672	-0.438558	Negative	0.00460067
GO_ACTIN_FILAMENT_BASED_MOVEMENT	0.000858977	0.225253	Positive	0.00460067
GO_PHOSPHATASE_BINDING	0.000859081	-0.432891	Negative	0.00460067
GO_FATTY_ACID_DERIVATIVE_BIOSYNTHETIC_PROCESS	0.000860732	-0.385141	Negative	0.00460704
GO_REGULATION_OF_MRNA_CATABOLIC_PROCESS	0.000872643	-0.646435	Negative	0.00466829
GO_VITAMIN_BIOSYNTHETIC_PROCESS	0.000874674	-0.436787	Negative	0.00467665
GO_POSITIVE_REGULATION_OF_CELLULAR_RESPONSE_TO_INS	0.000879499	-0.660217	Negative	0.00469752
GO_REGULATION_OF_EXIT_FROM_MITOSIS	0.00087952	-0.516813	Negative	0.00469752
GO_STRUCTURAL_CONSTITUENT_OF_MUSCLE	0.000880339	0.468089	Positive	0.00469938
GO_REGULATION_OF_CYTOKINE_PRODUCTION_INVOLVED_IN_I	0.000881985	-0.354984	Negative	0.00470565
GO_INTESTINE_SMOOTH_MUSCLE_CONTRACTION	0.000884895	0.6055	Positive	0.00471775
GO_ASPARTATE_FAMILY_AMINO_ACID_CATABOLIC_PROCESS	0.000885198	-0.368538	Negative	0.00471775
GO_REGULATION_OF_RNA_BINDING	0.00088663	-0.686716	Negative	0.00472153
GO_NCRNA_METABOLIC_PROCESS	0.000886854	-0.577696	Negative	0.00472153
GO_LYMPHOCYTE_ACTIVATION_INVOLVED_IN_IMMUNE_RESPON	0.000890383	-0.290588	Negative	0.00473779
GO_LONG_CHAIN_FATTY_ACID_BIOSYNTHETIC_PROCESS	0.000891867	0.369748	Positive	0.00474316
GO_HYDROLASE_ACTIVITY_HYDROLYZING_N_GLYCOSYL_COMPO	0.00089944	-0.392923	Negative	0.00478039
GO_POSITIVE_REGULATION_OF_PROTEIN_DEACETYLATION	0.000899827	-0.531334	Negative	0.00478039
GO_FIBRILLAR_COLLAGEN_TRIMER	0.000901906	0.615522	Positive	0.00478889
GO_NON_CANONICAL_WNT_SIGNALING_PATHWAY_VIA_MAPK_CA	0.00090241	0.7343	Positive	0.00478901
GO_POSITIVE_REGULATION_OF_PODOSOME_ASSEMBLY	0.000905167	-0.549372	Negative	0.00480109
GO_ENDOTHELIAL_CELL_MORPHOGENESIS	0.000906383	0.46514	Positive	0.00480498
GO_VESICLE_MEMBRANE	0.000907748	-0.252465	Negative	0.00480967
GO_TELOMERE_MAINTENANCE_VIA_SEMI_CONSERVATIVE_REPL	0.000910426	-0.547038	Negative	0.00481913
GO_NEGATIVE_REGULATION_OF_CELL_CYCLE_PHASE_TRANSIT	0.000910499	-0.472644	Negative	0.00481913
GO_NEGATIVE_REGULATION_OF_PROTEIN_METABOLIC_PROCES	0.000911248	-0.389558	Negative	0.00482053
GO_T_CELL_RECEPTOR_COMPLEX	0.000915442	-0.595793	Negative	0.00484015
GO_REGULATION_OF_PROTEIN_MONOUBIQUITINATION	0.000918552	-0.760886	Negative	0.00485402
GO_NERVE_GROWTH_FACTOR_BINDING	0.000919472	-0.71565	Negative	0.00485448
GO_COATED_MEMBRANE	0.000919612	-0.56348	Negative	0.00485448
GO_PROTEIN_IMPORT_INTO_PEROXISOME_MEMBRANE	0.00092204	-0.705219	Negative	0.00486473
GO_T_CELL_PROLIFERATION	0.000923505	-0.414014	Negative	0.00486988
GO_ORGANIC_ACID_BINDING	0.0009244	-0.225739	Negative	0.00487202
GO_NUCLEOTIDE_SUGAR_TRANSMEMBRANE_TRANSPORT	0.000927144	-0.690761	Negative	0.00488391
GO_NEGATIVE_REGULATION_OF_NEURON_DEATH	0.000929022	-0.291989	Negative	0.00489121
GO_DORSAL_VENTRAL_AXIS_SPECIFICATION	0.000931546	-0.598147	Negative	0.00490191
GO_ORGANOPHOSPHATE_ESTER_TRANSPORT	0.000933846	-0.223081	Negative	0.00491143
GO_MCM_COMPLEX	0.000936659	-0.551699	Negative	0.00492363
GO_ADRENERGIC_RECEPTOR_ACTIVITY	0.000938549	0.793135	Positive	0.00492937
GO_NEGATIVE_REGULATION_OF_VIRAL_INDUCED_CYTOPLASMI	0.00093874	-0.664315	Negative	0.00492937
GO_NEGATIVE_REGULATION_OF_LAMELLIPODIUM_ORGANIZATI	0.000941405	0.939466	Positive	0.00494077
GO_ENERGY_COUPLED_PROTON_TRANSPORT_DOWN_ELECTROCHE	0.000942243	-0.466396	Negative	0.00494257
GO_POSITIVE_REGULATION_OF_INTERLEUKIN_10_SECRETION	0.000944333	-0.782902	Negative	0.00495092
GO_BASOLATERAL_PLASMA_MEMBRANE	0.000946722	0.161369	Positive	0.00496085
GO_NEGATIVE_REGULATION_OF_BINDING	0.000948557	-0.350993	Negative	0.00496785
GO_URATE_METABOLIC_PROCESS	0.000951238	0.769396	Positive	0.00497909
GO_RESPONSE_TO_TESTOSTERONE	0.000951702	-0.461302	Negative	0.00497909
GO_CHEMICAL_HOMEOSTASIS	0.000954664	-0.164683	Negative	0.00499094
GO_CAMERA_TYPE_EYE_DEVELOPMENT	0.000954967	0.186727	Positive	0.00499094
GO_MATURATION_OF_5_8S_RRNA_FROM_TRICISTRONIC_RRNA_	0.000958869	-0.685172	Negative	0.00500871
GO_MULTICELLULAR_ORGANISMAL_MOVEMENT	0.00096011	0.261091	Positive	0.00501257
GO_POSITIVE_REGULATION_OF_CARDIOCYTE_DIFFERENTIATI	0.00096071	0.327623	Positive	0.00501307
GO_OXIDIZED_BASE_LESION_DNA_N_GLYCOSYLASE_ACTIVITY	0.000962677	-0.538756	Negative	0.00502071
GO_TACHYKININ_RECEPTOR_SIGNALING_PATHWAY	0.000963282	0.623088	Positive	0.00502124
GO_HYDROLASE_ACTIVITY_ACTING_ON_GLYCOSYL_BONDS	0.000964773	-0.235087	Negative	0.00502639
GO_PRERIBOSOME_LARGE_SUBUNIT_PRECURSOR	0.000966239	-0.770597	Negative	0.0050314
GO_FATTY_ACYL_COA_BINDING	0.000971064	-0.487089	Negative	0.00505389
GO_POSITIVE_REGULATION_OF_MULTICELLULAR_ORGANISMAL	0.000971698	-0.142589	Negative	0.00505455
GO_UBIQUITIN_LIKE_PROTEIN_CONJUGATING_ENZYME_ACTIV	0.000972396	-0.665961	Negative	0.00505555
GO_MICTURITION	0.000973864	0.577277	Positive	0.00506054
GO_CELL_SURFACE_RECEPTOR_SIGNALING_PATHWAY_INVOLVE	0.000975697	-0.255815	Negative	0.00506703
GO_CALCIUM_ION_TRANSMEMBRANE_TRANSPORT	0.000976127	0.0592909	Positive	0.00506703
GO_MYELOID_LEUKOCYTE_CYTOKINE_PRODUCTION	0.000979012	-0.392306	Negative	0.00507936
GO_KINASE_BINDING	0.000984035	-0.37645	Negative	0.00510161
GO_POSITIVE_REGULATION_OF_PROTEIN_METABOLIC_PROCES	0.000984748	-0.337105	Negative	0.00510161
GO_UBIQUITIN_DEPENDENT_PROTEIN_CATABOLIC_PROCESS_V	0.000984836	-0.61557	Negative	0.00510161
GO_REGULATION_OF_CDC42_PROTEIN_SIGNAL_TRANSDUCTION	0.000987402	-0.678683	Negative	0.00511225
GO_ORGANELLE_MEMBRANE_CONTACT_SITE	0.000989155	-0.529926	Negative	0.00511607
GO_PROTEIN_IMPORT	0.000989166	-0.469926	Negative	0.00511607
GO_BILE_ACID_AND_BILE_SALT_TRANSPORT	0.000989696	0.530889	Positive	0.00511617
GO_MITOCHONDRIAL_TRNA_METHYLATION	0.000994623	-0.674997	Negative	0.00513742
GO_ZINC_ION_HOMEOSTASIS	0.000995308	-0.592698	Negative	0.00513742
GO_SCF_UBIQUITIN_LIGASE_COMPLEX	0.000995353	-0.626537	Negative	0.00513742
GO_CYCLIN_DEPENDENT_PROTEIN_SERINE_THREONINE_KINAS	0.000997769	-0.42159	Negative	0.00514723
GO_ASTROCYTE_ACTIVATION	0.000999015	0.439553	Positive	0.005151
GO_LIPOPROTEIN_CATABOLIC_PROCESS	0.000999585	-0.622159	Negative	0.00515127
GO_PLATELET_ALPHA_GRANULE_MEMBRANE	0.00100278	0.448532	Positive	0.00516185
GO_AUTOPHAGY_INVOLVED_IN_SYMBIOTIC_INTERACTION	0.00100318	-0.512804	Negative	0.00516185
GO_PHOSPHOLIPID_TRANSLOCATING_ATPASE_ACTIVITY	0.00100319	0.250951	Positive	0.00516185
GO_RIBONUCLEOSIDE_MONOPHOSPHATE_BIOSYNTHETIC_PROCE	0.00100531	-0.61375	Negative	0.00516806
GO_INTRINSIC_COMPONENT_OF_PEROXISOMAL_MEMBRANE	0.00100543	-0.635139	Negative	0.00516806
GO_POSITIVE_REGULATION_OF_RYANODINE_SENSITIVE_CALC	0.00100746	-0.52911	Negative	0.00517292
GO_MITOCHONDRIAL_OUTER_MEMBRANE_TRANSLOCASE_COMPLE	0.00100754	-0.822681	Negative	0.00517292
GO_POSITIVE_REGULATION_OF_ANTIGEN_RECEPTOR_MEDIATE	0.00100793	-0.602605	Negative	0.00517292
GO_RRNA_PSEUDOURIDINE_SYNTHESIS	0.00100907	-0.926085	Negative	0.00517607
GO_RESPONSE_TO_PEPTIDE_HORMONE	0.00100969	-0.308276	Negative	0.0051766
GO_CAMERA_TYPE_EYE_MORPHOGENESIS	0.00101293	0.287351	Positive	0.00518963
GO_REGULATION_OF_GROWTH	0.00101327	-0.2542	Negative	0.00518963
GO_REGULATION_OF_RNA_POLYMERASE_II_TRANSCRIPTIONAL	0.00101954	-0.827464	Negative	0.00521795
GO_ADENYLATE_CYCLASE_INHIBITING_ADRENERGIC_RECEPTO	0.00101985	-0.858143	Negative	0.00521795
GO_POSITIVE_REGULATION_OF_MUSCLE_CELL_APOPTOTIC_PR	0.00102232	-0.494069	Negative	0.00522792
GO_CELLULAR_RESPONSE_TO_ALCOHOL	0.00102608	-0.314206	Negative	0.00524445
GO_MITOCHONDRIAL_ALPHA_KETOGLUTARATE_DEHYDROGENASE	0.00102672	-0.693811	Negative	0.00524507
GO_POSITIVE_REGULATION_OF_VIRAL_TRANSCRIPTION	0.00102767	-0.696722	Negative	0.00524686
GO_RESPONSE_TO_INTERLEUKIN_9	0.00102843	-0.734468	Negative	0.00524686
GO_POSITIVE_REGULATION_OF_GROWTH	0.00102865	-0.181513	Negative	0.00524686
GO_REGULATION_OF_THYMOCYTE_APOPTOTIC_PROCESS	0.00103082	-0.315629	Negative	0.00525524
GO_VASCULAR_ASSOCIATED_SMOOTH_MUSCLE_CELL_APOPTOTI	0.0010316	-0.726824	Negative	0.00525653
GO_EXTRACELLULAR_MATRIX_STRUCTURAL_CONSTITUENT	0.00103293	0.506945	Positive	0.00526062
GO_PRP19_COMPLEX	0.00103426	-0.864347	Negative	0.00526304
GO_INTERFERON_GAMMA_MEDIATED_SIGNALING_PATHWAY	0.00103446	-0.454961	Negative	0.00526304
GO_TRANSPORT_VESICLE	0.00103905	-0.342196	Negative	0.00528371
GO_PHOSPHORIC_ESTER_HYDROLASE_ACTIVITY	0.00104487	-0.314067	Negative	0.00530949
GO_ALDITOL_NADPPLUS_1_OXIDOREDUCTASE_ACTIVITY	0.0010456	-0.580358	Negative	0.00530949
GO_INTRINSIC_COMPONENT_OF_MITOCHONDRIAL_INNER_MEMB	0.00104595	-0.540094	Negative	0.00530949
GO_G_PROTEIN_COUPLED_RECEPTOR_DIMERIC_COMPLEX	0.00104706	0.874724	Positive	0.00530949
GO_G_PROTEIN_COUPLED_RECEPTOR_COMPLEX	0.00104706	0.874724	Positive	0.00530949
GO_RESPONSE_TO_NERVE_GROWTH_FACTOR	0.00104732	-0.294899	Negative	0.00530949
GO_POSITIVE_REGULATION_OF_T_CELL_TOLERANCE_INDUCTI	0.00105294	-0.786061	Negative	0.00533531
GO_CELLULAR_RESPONSE_TO_PROSTAGLANDIN_STIMULUS	0.00105519	-0.245564	Negative	0.00534397
GO_CALCIUM_ACTIVATED_PHOSPHOLIPID_SCRAMBLING	0.00106331	0.855668	Positive	0.00537994
GO_LUNG_VASCULATURE_DEVELOPMENT	0.00106419	0.853739	Positive	0.00537994
GO_DNA_STRAND_ELONGATION_INVOLVED_IN_DNA_REPLICATI	0.00106445	-0.488055	Negative	0.00537994
GO_NEGATIVE_REGULATION_OF_PEPTIDYL_LYSINE_ACETYLAT	0.00106445	-0.773218	Negative	0.00537994
GO_REGULATION_OF_CELLULAR_RESPONSE_TO_HYPOXIA	0.00106923	-0.652167	Negative	0.00540136
GO_HEMOGLOBIN_BINDING	0.00107053	0.913262	Positive	0.00540521
GO_SULFUR_COMPOUND_TRANSPORT	0.00107205	-0.324702	Negative	0.00541013
GO_REGULATION_OF_AUTOPHAGOSOME_ASSEMBLY	0.00107381	-0.644587	Negative	0.0054163
GO_POSITIVE_REGULATION_OF_CELL_CELL_ADHESION_MEDIA	0.00107603	-0.630281	Negative	0.00542284
GO_REGULATION_OF_PROTEIN_DEUBIQUITINATION	0.0010762	-0.86751	Negative	0.00542284
GO_TRNA_5_LEADER_REMOVAL	0.00107789	-0.758938	Negative	0.00542863
GO_SERINE_THREONINE_PROTEIN_KINASE_COMPLEX	0.00107957	-0.420954	Negative	0.00543371
GO_REGULATION_OF_T_CELL_TOLERANCE_INDUCTION	0.00107999	-0.667676	Negative	0.00543371
GO_REGULATION_OF_PROTEIN_COMPLEX_ASSEMBLY	0.00108305	-0.399315	Negative	0.00544638
GO_L_SERINE_BIOSYNTHETIC_PROCESS	0.00108436	-0.583549	Negative	0.0054502
GO_REGULATION_OF_PHOSPHORUS_METABOLIC_PROCESS	0.00108686	-0.252312	Negative	0.00545897
GO_INTERMEDIATE_FILAMENT_BASED_PROCESS	0.0010872	0.356046	Positive	0.00545897
GO_POTASSIUM_ION_IMPORT_ACROSS_PLASMA_MEMBRANE	0.00109286	0.459039	Positive	0.00548063
GO_PURINE_NUCLEOTIDE_TRANSPORT	0.00109316	-0.605053	Negative	0.00548063
GO_PURINE_NUCLEOTIDE_TRANSMEMBRANE_TRANSPORTER_ACT	0.00109316	-0.605053	Negative	0.00548063
GO_NCRNA_PROCESSING	0.0010962	-0.585312	Negative	0.00549206
GO_REGULATION_OF_TRANSLATIONAL_INITIATION	0.00109671	-0.675062	Negative	0.00549206
GO_CELL_PROLIFERATION_IN_HINDBRAIN	0.00109709	0.566012	Positive	0.00549206
GO_REGULATION_OF_PROTEIN_CATABOLIC_PROCESS	0.0010981	-0.49785	Negative	0.00549437
GO_RESPONSE_TO_ENDOPLASMIC_RETICULUM_STRESS	0.00109869	-0.503956	Negative	0.00549457
GO_PROTEIN_KINASE_B_SIGNALING	0.00109943	-0.246595	Negative	0.00549508
GO_NEUROMUSCULAR_JUNCTION	0.0010999	0.202164	Positive	0.00549508
GO_POSITIVE_REGULATION_OF_PROTEIN_LOCALIZATION_TO_	0.00110095	-0.583686	Negative	0.00549508
GO_URETERIC_BUD_ELONGATION	0.001101	0.593067	Positive	0.00549508
[truncated: 7,978 more rows]
